# Supplementary material for: (E)-1-(2-Thien­yl)-3-(3,4,5-trimethoxy­phen­yl)prop-2-en-1-one
Source: Acta Crystallogr Sect E Struct Rep Online. 2009 Jun 13;65(Pt 7):o1575–6. doi: 10.1107/S1600536809021850 (PMC2969210; doi:10.1107/S1600536809021850)
Supplement: Supplementary file 2 [file e-65-o1575-Isup2.hkl]

# 
# h,k,l, Fc-squared, Fo-squared, sigma(Fo-squared) and status flag 
# 
data_I
_shelx_title ' tc25sm in Pna2(1) (100K)' 
_shelx_refln_list_code          4 
_shelx_F_calc_maximum      132.27 
_exptl_crystal_F_000       640.00 
_reflns_d_resolution_high  0.5838 
 
loop_ 
 _symmetry_equiv_pos_as_xyz 
 'x, y, z' 
 '-x, -y, z+1/2' 
 'x+1/2, -y+1/2, z' 
 '-x+1/2, y+1/2, z+1/2' 
 
_cell_length_a    25.3323 
_cell_length_b     3.9816 
_cell_length_c    14.0163 
_cell_angle_alpha  90.000 
_cell_angle_beta   90.000 
_cell_angle_gamma  90.000 
 
_shelx_F_squared_multiplier     1.000 
 
loop_ 
 _refln_index_h 
 _refln_index_k 
 _refln_index_l 
 _refln_F_squared_calc 
 _refln_F_squared_meas 
 _refln_F_squared_sigma 
 _refln_observed_status 
   2   0 -23       28.27       30.18      4.93 o 
   4   0 -23       98.23       93.57      5.06 o 
   6   0 -23        7.00        5.20      2.13 o 
   8   0 -23      354.93      347.92     14.58 o 
  10   0 -23       84.26       90.08      5.93 o 
  12   0 -23      253.43      250.15     23.02 o 
   0   1 -23       39.73       43.98      2.79 o 
   1   1 -23      101.21      107.35      2.82 o 
   2   1 -23       43.31       38.25      1.99 o 
   3   1 -23       26.59       33.19      1.91 o 
   4   1 -23       22.78       20.76      1.85 o 
   5   1 -23      159.95      170.88      4.23 o 
   6   1 -23       26.39       31.84      2.95 o 
   7   1 -23      278.75      300.26      7.27 o 
   8   1 -23       37.51       37.29      1.86 o 
   9   1 -23        6.72        6.64      1.15 o 
  10   1 -23      137.72      140.47      3.25 o 
   0   0 -22      118.08      125.67      8.06 o 
   2   0 -22      223.44      224.39      7.64 o 
   4   0 -22       22.13       24.98      2.10 o 
   6   0 -22       93.24       85.54      4.79 o 
   8   0 -22       64.06       74.06      4.57 o 
  10   0 -22      164.54      172.42      6.94 o 
  12   0 -22      915.16      921.26     20.45 o 
  14   0 -22       25.26       24.33      3.65 o 
  16   0 -22      124.42      116.39      5.85 o 
   1   1 -22        6.76        6.36      1.36 o 
   2   1 -22       23.75       22.10      1.51 o 
   3   1 -22        0.85        1.01      1.00 o 
   4   1 -22       14.81       17.78      2.16 o 
   5   1 -22       97.54      101.31      3.15 o 
   6   1 -22       22.35       20.64      1.47 o 
   7   1 -22       41.22       39.82      1.99 o 
   8   1 -22       36.81       33.15      1.74 o 
   9   1 -22      137.65      141.42      3.23 o 
  10   1 -22      214.15      214.35      4.19 o 
  11   1 -22       58.50       63.21      2.25 o 
  12   1 -22       33.53       32.41      1.76 o 
  13   1 -22        5.69        4.09      1.09 o 
  14   1 -22      194.53      198.94      3.95 o 
  15   1 -22      105.88      116.82      2.97 o 
  16   1 -22       13.81       12.75      1.34 o 
   0   2 -22       18.64       18.65      2.11 o 
   1   2 -22       24.77       23.42      1.94 o 
   2   2 -22      126.83      126.28      3.38 o 
   3   2 -22        6.01        3.93      1.39 o 
   4   2 -22       41.17       47.41      2.22 o 
   5   2 -22       18.44       21.04      1.65 o 
   6   2 -22       37.59       44.09      2.23 o 
   7   2 -22       23.77       24.75      2.16 o 
   8   2 -22       46.89       52.10      2.50 o 
   9   2 -22        2.25        0.77      1.10 o 
  10   2 -22       47.08       44.60      2.57 o 
  11   2 -22      100.12       94.42      3.24 o 
   2   0 -21       17.89       17.97      1.35 o 
   4   0 -21        1.11        0.89      1.00 o 
   6   0 -21       10.04        8.66      1.66 o 
   8   0 -21      565.14      579.59     13.75 o 
  10   0 -21      359.35      377.65     10.78 o 
  12   0 -21      171.37      189.40      5.13 o 
  14   0 -21       51.41       56.06      2.95 o 
  16   0 -21      161.01      167.80      6.86 o 
  18   0 -21       50.86       56.04      4.40 o 
  20   0 -21        7.62        7.37      2.39 o 
   0   1 -21       35.55       33.61      2.37 o 
   1   1 -21       58.55       59.29      2.07 o 
   2   1 -21        7.23        7.26      1.10 o 
   3   1 -21       70.57       72.25      2.26 o 
   4   1 -21       21.33       25.61      1.46 o 
   5   1 -21       84.15       87.25      2.31 o 
   6   1 -21       35.74       36.53      2.46 o 
   7   1 -21       70.85       75.59      2.31 o 
   8   1 -21       10.63       14.69      1.97 o 
   9   1 -21      279.40      282.46      4.79 o 
  10   1 -21       32.81       34.66      1.73 o 
  11   1 -21      112.60      118.75      2.93 o 
  12   1 -21       67.72       73.16      2.34 o 
  13   1 -21      166.20      165.50      3.51 o 
  14   1 -21      267.96      275.14      6.04 o 
  15   1 -21      274.85      284.87      4.91 o 
  16   1 -21       40.09       46.63      2.17 o 
  17   1 -21       56.96       54.48      2.14 o 
  18   1 -21       14.74       16.55      1.43 o 
  19   1 -21       20.08       19.28      1.47 o 
  20   1 -21       68.68       70.19      2.46 o 
   1   2 -21       41.88       43.58      2.12 o 
   2   2 -21       60.16       51.31      2.71 o 
   3   2 -21       11.21       12.61      1.58 o 
   4   2 -21       10.03       10.04      1.34 o 
   5   2 -21       54.91       53.91      2.29 o 
   6   2 -21        3.98        5.17      1.15 o 
   7   2 -21       60.36       53.80      2.32 o 
   8   2 -21        0.18        1.45      1.03 o 
   9   2 -21       20.42       18.52      2.13 o 
  10   2 -21        9.39       10.82      1.25 o 
  11   2 -21       17.31       17.89      1.69 o 
  12   2 -21        6.71        5.87      1.09 o 
  13   2 -21       91.77       87.68      3.31 o 
  14   2 -21       27.76       23.81      1.87 o 
  15   2 -21      131.77      127.86      4.08 o 
  16   2 -21       36.52       40.63      2.00 o 
   0   3 -21      147.27      149.33      6.53 o 
   1   3 -21        7.18        8.77      1.56 o 
   2   3 -21       39.09       41.79      2.44 o 
   3   3 -21       72.15       77.47      3.03 o 
   4   3 -21       35.61       36.41      2.34 o 
   5   3 -21       46.09       54.30      2.69 o 
   6   3 -21       10.88       12.84      1.54 o 
   7   3 -21       59.75       59.18      3.26 o 
   8   3 -21       34.15       38.51      2.15 o 
   0   0 -20       34.78       36.59      3.65 o 
   2   0 -20      110.68      114.76      2.86 o 
   4   0 -20      151.26      155.96      3.64 o 
   6   0 -20      861.22      871.48     12.61 o 
   8   0 -20      472.31      495.19      9.34 o 
  10   0 -20       30.02       38.98      1.92 o 
  12   0 -20      617.92      619.20     11.40 o 
  14   0 -20      239.83      257.57      6.33 o 
  16   0 -20      239.36      253.21      6.15 o 
  18   0 -20       11.74       13.09      1.75 o 
  20   0 -20      138.12      140.53      6.25 o 
  22   0 -20      113.66      104.56      5.51 o 
  24   0 -20      196.79      186.27      7.51 o 
   1   1 -20       83.35       77.51      2.28 o 
   2   1 -20       20.39       18.50      1.36 o 
   3   1 -20       92.00       99.48      2.28 o 
   4   1 -20       19.82       19.53      1.20 o 
   5   1 -20       61.57       62.40      1.85 o 
   6   1 -20      141.40      143.31      2.91 o 
   7   1 -20       86.63       94.17      2.51 o 
   8   1 -20      103.61      104.43      2.65 o 
   9   1 -20       24.67       26.27      1.52 o 
  10   1 -20      159.61      161.38      3.38 o 
  11   1 -20       14.91       13.93      1.28 o 
  12   1 -20       14.55       11.93      1.25 o 
  13   1 -20        3.86        5.73      1.07 o 
  14   1 -20       15.14       13.92      1.29 o 
  15   1 -20       98.06       96.50      2.62 o 
  16   1 -20       28.01       27.11      1.74 o 
  17   1 -20       81.06       81.39      2.45 o 
  18   1 -20       36.47       37.06      2.26 o 
  19   1 -20       89.34       90.59      2.60 o 
  20   1 -20       21.01       17.70      1.74 o 
  21   1 -20       20.71       19.23      1.47 o 
  22   1 -20       22.03       18.48      2.00 o 
  23   1 -20       10.19       10.30      1.28 o 
   0   2 -20      240.43      236.91      6.19 o 
   1   2 -20       23.65       28.21      1.65 o 
   2   2 -20      129.59      130.92      3.11 o 
   3   2 -20      179.52      178.62      4.00 o 
   4   2 -20       56.97       62.83      2.44 o 
   5   2 -20       57.69       59.31      2.33 o 
   6   2 -20      279.09      280.09      5.26 o 
   7   2 -20       24.17       31.09      1.85 o 
   8   2 -20       11.75       11.20      1.24 o 
   9   2 -20        5.97        5.00      0.99 o 
  10   2 -20      183.12      185.35      3.74 o 
  11   2 -20       57.86       61.14      2.20 o 
  12   2 -20      129.62      130.60      3.13 o 
  13   2 -20        9.27       10.02      1.24 o 
  14   2 -20      124.28      128.82      3.12 o 
  15   2 -20       50.76       51.23      2.65 o 
  16   2 -20       11.44       13.69      1.56 o 
  17   2 -20        2.40        3.30      1.08 o 
  18   2 -20      130.50      135.45      3.39 o 
  19   2 -20      202.68      206.66      4.16 o 
  20   2 -20       44.69       50.77      2.18 o 
   1   3 -20        9.46        7.72      1.15 o 
   2   3 -20        3.01        1.10      0.94 o 
   3   3 -20       33.42       34.03      1.68 o 
   4   3 -20       28.86       28.37      1.85 o 
   5   3 -20       33.10       31.52      1.59 o 
   6   3 -20       23.84       23.55      1.43 o 
   7   3 -20       30.30       30.83      1.58 o 
   8   3 -20       23.76       22.87      2.06 o 
   9   3 -20       33.59       34.34      1.66 o 
  10   3 -20        5.21        5.70      1.03 o 
  11   3 -20       34.81       35.09      1.77 o 
  12   3 -20        7.10        6.09      1.11 o 
  13   3 -20       79.57       76.45      2.32 o 
  14   3 -20        6.90        5.11      1.40 o 
   2   0 -19      366.82      404.09      6.10 o 
   4   0 -19      132.29      146.56      3.16 o 
   6   0 -19       42.89       49.40      2.03 o 
   8   0 -19        3.42        3.55      0.98 o 
  10   0 -19        7.48        6.48      1.54 o 
  12   0 -19      334.10      339.52     10.87 o 
  14   0 -19      119.93      116.91      3.09 o 
  16   0 -19       17.07       17.34      1.84 o 
  18   0 -19      118.69      124.57      6.00 o 
  20   0 -19      140.39      146.57      5.15 o 
  22   0 -19       80.71       74.54      3.55 o 
  24   0 -19       48.51       43.94      3.96 o 
  26   0 -19      217.59      202.56      7.77 o 
   0   1 -19      750.46      747.46     13.23 o 
   1   1 -19      231.61      227.91      4.04 o 
   2   1 -19       31.19       36.30      1.45 o 
   3   1 -19      473.55      461.93      5.58 o 
   4   1 -19        4.54        4.24      0.79 o 
   5   1 -19      332.87      335.06      4.45 o 
   6   1 -19      167.11      172.96      2.96 o 
   7   1 -19       34.65       35.22      1.54 o 
   8   1 -19      117.31      114.52      2.73 o 
   9   1 -19      812.73      812.17      9.95 o 
  10   1 -19       54.85       57.53      2.00 o 
  11   1 -19      132.71      133.69      2.99 o 
  12   1 -19       68.80       70.58      2.22 o 
  13   1 -19      206.77      215.03      3.95 o 
  14   1 -19       17.77       22.01      1.47 o 
  15   1 -19      101.70      108.46      3.02 o 
  16   1 -19       24.13       25.44      1.54 o 
  17   1 -19      149.47      153.72      3.33 o 
  18   1 -19       12.08        9.58      1.18 o 
  19   1 -19       53.00       55.83      2.10 o 
  20   1 -19       51.04       49.48      2.46 o 
  21   1 -19      150.31      154.47      3.90 o 
  22   1 -19       15.69       18.23      1.46 o 
  23   1 -19       31.78       38.37      1.85 o 
  24   1 -19      146.74      156.80      3.45 o 
  25   1 -19       71.50       75.68      2.99 o 
   1   2 -19       44.81       45.06      1.93 o 
   2   2 -19        2.09        1.92      0.93 o 
   3   2 -19      218.43      227.58      4.16 o 
   4   2 -19      164.94      162.01      3.69 o 
   5   2 -19      185.56      181.54      3.93 o 
   6   2 -19       36.41       37.52      1.75 o 
   7   2 -19       50.09       54.36      2.24 o 
   8   2 -19       74.64       69.47      2.07 o 
   9   2 -19       18.91       16.31      1.26 o 
  10   2 -19       21.77       22.25      1.21 o 
  11   2 -19       50.09       51.41      1.74 o 
  12   2 -19       19.13       17.96      1.20 o 
  13   2 -19       19.86       17.63      1.21 o 
  14   2 -19       12.34       10.08      1.04 o 
  15   2 -19       17.80       19.07      1.48 o 
  16   2 -19      121.22      123.27      3.74 o 
  17   2 -19       10.05        8.91      1.07 o 
  18   2 -19        0.67        0.84      0.81 o 
  19   2 -19       22.16       21.01      1.35 o 
  20   2 -19       35.61       34.87      1.62 o 
  21   2 -19        2.50        2.33      0.90 o 
  22   2 -19        1.99        2.18      0.88 o 
  23   2 -19       13.26       12.91      1.20 o 
   0   3 -19      190.62      206.97      4.94 o 
   1   3 -19      167.76      179.83      3.25 o 
   2   3 -19       44.58       43.78      1.73 o 
   3   3 -19      104.39      111.00      2.50 o 
   4   3 -19       74.50       75.40      2.10 o 
   5   3 -19      100.62       98.74      2.38 o 
   6   3 -19       98.78      102.25      2.43 o 
   7   3 -19       70.82       70.07      1.99 o 
   8   3 -19       48.14       48.42      1.72 o 
   9   3 -19       41.45       43.67      1.69 o 
  10   3 -19       14.48       19.51      1.26 o 
  11   3 -19       59.28       66.13      1.95 o 
  12   3 -19       56.74       54.77      1.72 o 
  13   3 -19       54.06       58.96      1.79 o 
  14   3 -19       59.37       61.45      1.75 o 
  15   3 -19       67.61       68.69      1.98 o 
  16   3 -19       24.98       27.55      1.69 o 
  17   3 -19       81.71       85.82      2.34 o 
  18   3 -19      218.31      227.02      3.87 o 
   1   4 -19       24.83       23.21      1.49 o 
   2   4 -19       18.83       16.32      1.34 o 
   3   4 -19       21.64       16.52      1.33 o 
   4   4 -19       44.49       45.14      2.03 o 
   5   4 -19        4.01        4.05      1.27 o 
   6   4 -19       13.39       14.93      1.42 o 
   7   4 -19        0.35        0.73      0.95 o 
   0   0 -18      771.28      813.55     13.47 o 
   2   0 -18      942.92      983.45     11.33 o 
   4   0 -18      295.73      292.05      4.34 o 
   6   0 -18      263.14      265.33      4.94 o 
   8   0 -18      550.80      559.78      8.63 o 
  10   0 -18       86.13       96.78      2.73 o 
  12   0 -18      150.05      154.26      3.54 o 
  14   0 -18      193.09      206.32      4.36 o 
  16   0 -18       81.86       79.82      2.53 o 
  18   0 -18      241.66      246.70      5.97 o 
  20   0 -18      144.27      149.87      4.50 o 
  22   0 -18      187.59      206.04      5.43 o 
  24   0 -18      219.57      225.28      5.77 o 
  26   0 -18        3.67        2.97      2.54 o 
  28   0 -18       57.53       65.68      4.60 o 
   1   1 -18       70.50       66.67      1.74 o 
   2   1 -18       15.73       17.02      1.06 o 
   3   1 -18       63.35       62.76      1.71 o 
   4   1 -18      195.67      206.49      3.19 o 
   5   1 -18      243.52      251.46      3.61 o 
   6   1 -18        9.92        9.47      0.91 o 
   7   1 -18        2.04        2.05      0.69 o 
   8   1 -18       56.66       54.89      1.73 o 
   9   1 -18       30.33       35.46      1.61 o 
  10   1 -18       63.68       61.61      1.99 o 
  11   1 -18        0.30       -0.81      0.72 o 
  12   1 -18       16.25       15.74      1.50 o 
  13   1 -18       17.91       18.31      1.32 o 
  14   1 -18       11.60       12.01      1.18 o 
  15   1 -18       89.73       90.75      2.55 o 
  16   1 -18       50.31       48.54      1.98 o 
  17   1 -18       32.59       35.82      1.72 o 
  18   1 -18       55.42       57.45      2.07 o 
  19   1 -18       13.58       14.37      1.21 o 
  20   1 -18       68.42       67.62      2.08 o 
  21   1 -18       94.56      100.99      2.53 o 
  22   1 -18        1.14        2.20      0.90 o 
  23   1 -18       11.05       10.22      1.16 o 
  24   1 -18       24.81       27.66      1.56 o 
  25   1 -18       42.84       38.29      1.95 o 
  26   1 -18      106.88      108.49      2.68 o 
  27   1 -18       38.36       40.27      1.79 o 
  28   1 -18       12.02       13.62      1.28 o 
   0   2 -18      381.69      363.09      6.60 o 
   1   2 -18      107.47      105.42      2.34 o 
   2   2 -18      299.76      292.50      4.08 o 
   3   2 -18       65.43       62.85      1.69 o 
   4   2 -18      174.99      176.04      2.99 o 
   5   2 -18      334.29      331.72      4.42 o 
   6   2 -18      140.74      147.36      2.69 o 
   7   2 -18       61.50       64.95      1.72 o 
   8   2 -18       52.51       50.61      1.57 o 
   9   2 -18      172.39      174.16      2.84 o 
  10   2 -18      265.79      264.39      3.66 o 
  11   2 -18       89.17       89.41      2.03 o 
  12   2 -18      138.18      136.95      2.51 o 
  13   2 -18       37.60       37.02      1.59 o 
  14   2 -18      185.84      190.83      3.22 o 
  15   2 -18       32.77       36.56      1.54 o 
  16   2 -18       49.00       53.41      1.98 o 
  17   2 -18       25.27       26.29      1.39 o 
  18   2 -18       62.35       65.54      1.95 o 
  19   2 -18       51.47       56.61      1.87 o 
  20   2 -18       42.68       41.76      1.68 o 
  21   2 -18       11.37       13.37      1.17 o 
  22   2 -18       71.19       73.61      2.11 o 
  23   2 -18       69.84       70.27      2.11 o 
  24   2 -18      187.34      198.37      3.51 o 
  25   2 -18        6.95        6.62      1.05 o 
   1   3 -18      196.78      199.36      3.70 o 
   2   3 -18      138.83      138.83      2.60 o 
   3   3 -18       99.94       99.62      2.11 o 
   4   3 -18        0.39       -0.03      0.74 o 
   5   3 -18      120.05      117.82      2.45 o 
   6   3 -18      177.03      175.69      3.02 o 
   7   3 -18       24.88       25.01      1.27 o 
   8   3 -18      152.40      147.62      2.66 o 
   9   3 -18       55.68       52.64      1.68 o 
  10   3 -18        5.20        4.27      0.79 o 
  11   3 -18        6.28        4.83      0.80 o 
  12   3 -18        3.69        2.98      0.81 o 
  13   3 -18        6.13        7.60      0.94 o 
  14   3 -18       58.32       56.81      1.83 o 
  15   3 -18       21.90       20.35      1.23 o 
  16   3 -18        2.00        2.39      0.84 o 
  17   3 -18        1.18        3.09      0.86 o 
  18   3 -18       38.64       37.36      2.50 o 
  19   3 -18       12.92        9.55      1.13 o 
  20   3 -18       22.49       19.08      1.38 o 
  21   3 -18        0.15        0.74      0.89 o 
   0   4 -18      133.10      123.77      3.96 o 
   1   4 -18        6.22        8.03      1.12 o 
   2   4 -18      154.40      160.16      3.21 o 
   3   4 -18       76.58       75.00      2.40 o 
   4   4 -18       20.27       27.46      1.71 o 
   5   4 -18       36.66       40.50      1.95 o 
   6   4 -18      139.07      143.11      3.32 o 
   7   4 -18       33.88       41.79      1.97 o 
   8   4 -18       31.21       29.22      2.32 o 
   9   4 -18       21.45       23.75      1.64 o 
  10   4 -18       74.80       72.60      2.47 o 
  11   4 -18       54.28       58.97      2.31 o 
  12   4 -18       33.49       33.48      1.87 o 
  13   4 -18        9.90       13.08      1.61 o 
   2   0 -17      116.59      126.33      2.54 o 
   4   0 -17        1.11       -0.05      0.58 o 
   6   0 -17      115.34      118.84      2.69 o 
   8   0 -17      105.01      104.80      2.78 o 
  10   0 -17       18.68       16.64      1.93 o 
  12   0 -17       85.92       80.19      2.50 o 
  14   0 -17       21.38       24.40      1.80 o 
  16   0 -17       64.47       73.16      2.40 o 
  18   0 -17      205.64      214.29      4.39 o 
  20   0 -17        2.12        0.61      0.91 o 
  22   0 -17       53.78       55.56      2.75 o 
  24   0 -17       13.64       10.89      1.66 o 
  26   0 -17        9.86       13.64      2.93 o 
  28   0 -17       11.27        6.79      3.49 o 
  30   0 -17       48.85       55.41      4.31 o 
   0   1 -17      297.01      308.13      5.02 o 
   1   1 -17      123.96      123.55      2.28 o 
   2   1 -17       47.48       51.37      1.50 o 
   3   1 -17      190.16      194.02      3.08 o 
   4   1 -17       77.89       80.72      1.84 o 
   5   1 -17      277.16      275.92      3.75 o 
   6   1 -17       41.58       47.55      1.46 o 
   7   1 -17       72.77       71.35      1.76 o 
   8   1 -17       22.87       26.35      1.26 o 
   9   1 -17       19.59       18.80      1.22 o 
  10   1 -17        8.18        9.91      1.00 o 
  11   1 -17      104.38      103.66      2.45 o 
  12   1 -17      141.47      141.97      2.76 o 
  13   1 -17      170.99      171.07      3.09 o 
  14   1 -17       84.06       85.81      2.44 o 
  15   1 -17       91.58       83.56      2.14 o 
  16   1 -17       19.40       17.12      1.47 o 
  17   1 -17      107.80      107.50      2.27 o 
  18   1 -17        3.51        4.20      0.82 o 
  19   1 -17      116.47      116.60      2.42 o 
  20   1 -17       46.75       45.11      1.60 o 
  21   1 -17      148.63      152.83      2.83 o 
  22   1 -17        5.80        6.22      0.93 o 
  23   1 -17       91.68       94.47      2.24 o 
  24   1 -17       27.36       29.40      1.43 o 
  25   1 -17      115.96      122.05      2.59 o 
  26   1 -17       24.36       24.67      1.39 o 
  27   1 -17       89.87       98.03      2.35 o 
  28   1 -17       14.26       14.75      1.21 o 
  29   1 -17       20.89       22.70      1.38 o 
   1   2 -17       25.87       26.10      1.17 o 
   2   2 -17        2.64        1.74      0.62 o 
   3   2 -17       39.05       35.49      1.25 o 
   4   2 -17        9.10        9.16      0.79 o 
   5   2 -17       56.87       58.36      1.48 o 
   6   2 -17       97.59       96.88      1.88 o 
   7   2 -17       66.20       67.51      1.61 o 
   8   2 -17      192.73      199.23      2.92 o 
   9   2 -17       13.45       14.75      0.90 o 
  10   2 -17       57.35       54.91      1.52 o 
  11   2 -17       82.83       80.08      1.79 o 
  12   2 -17        5.86        5.95      0.79 o 
  13   2 -17       52.13       56.29      1.57 o 
  14   2 -17       53.30       46.65      1.59 o 
  15   2 -17       26.76       24.84      1.68 o 
  16   2 -17       26.75       26.59      1.35 o 
  17   2 -17       42.60       43.64      1.62 o 
  18   2 -17        0.13       -0.72      0.71 o 
  19   2 -17       13.66       12.54      1.11 o 
  20   2 -17        7.02        5.19      0.93 o 
  21   2 -17       19.13       18.92      1.35 o 
  22   2 -17       42.01       42.10      1.68 o 
  23   2 -17       36.56       31.95      1.55 o 
  24   2 -17       72.03       69.25      2.05 o 
  25   2 -17       18.86       19.81      1.63 o 
  26   2 -17        2.36        1.33      0.94 o 
  27   2 -17       68.03       67.20      2.09 o 
   0   3 -17       98.58       98.41      3.24 o 
   1   3 -17      116.22      117.57      2.51 o 
   2   3 -17       20.22       22.01      1.32 o 
   3   3 -17      208.60      203.73      3.46 o 
   4   3 -17        4.91        5.51      0.93 o 
   5   3 -17       82.13       84.86      2.22 o 
   6   3 -17       52.65       55.17      1.89 o 
   7   3 -17      103.65      105.60      2.28 o 
   8   3 -17       37.55       40.40      1.38 o 
   9   3 -17       90.65       93.35      2.50 o 
  10   3 -17      106.17      108.03      2.10 o 
  11   3 -17       18.59       19.79      1.09 o 
  12   3 -17      112.86      117.56      2.20 o 
  13   3 -17       85.46       93.04      2.08 o 
  14   3 -17       45.65       49.97      1.73 o 
  15   3 -17        5.29        5.12      0.83 o 
  16   3 -17       15.36       11.75      1.08 o 
  17   3 -17       56.57       61.41      1.83 o 
  18   3 -17       25.37       26.44      1.38 o 
  19   3 -17      173.85      175.99      3.10 o 
  20   3 -17        8.05        6.01      0.98 o 
  21   3 -17        0.59       -0.17      0.81 o 
  22   3 -17       27.58       24.55      1.49 o 
  23   3 -17        9.02        7.42      1.12 o 
   1   4 -17      170.57      172.02      3.25 o 
   2   4 -17       70.33       71.71      2.37 o 
   3   4 -17       31.37       29.73      1.99 o 
   4   4 -17       84.24       85.13      2.53 o 
   5   4 -17       14.50       15.94      1.31 o 
   6   4 -17       51.89       50.01      1.94 o 
   7   4 -17       34.82       33.83      1.66 o 
   8   4 -17       14.21       10.95      1.20 o 
   9   4 -17       52.82       54.49      2.03 o 
  10   4 -17        2.73        1.47      0.91 o 
  11   4 -17        1.23        0.45      0.85 o 
  12   4 -17       11.60        9.27      1.24 o 
  13   4 -17       51.95       52.63      2.16 o 
  14   4 -17       22.59       19.79      1.52 o 
  15   4 -17        4.26        6.09      1.11 o 
  16   4 -17       40.12       39.00      1.84 o 
  17   4 -17       28.57       29.45      1.67 o 
   0   0 -16      199.81      208.09      4.69 o 
   2   0 -16      526.29      528.13      6.59 o 
   4   0 -16       66.22       72.10      1.83 o 
   6   0 -16      407.93      416.36      5.48 o 
   8   0 -16      116.22      118.94      2.89 o 
  10   0 -16      274.08      251.70      4.68 o 
  12   0 -16      138.48      127.34      3.07 o 
  14   0 -16      167.42      175.38      3.81 o 
  16   0 -16      344.74      349.73      6.03 o 
  18   0 -16      677.21      699.96     10.69 o 
  20   0 -16       35.72       31.30      2.05 o 
  22   0 -16      745.69      750.89     10.57 o 
  24   0 -16       20.29       24.99      1.88 o 
  26   0 -16      163.21      167.20      5.50 o 
  28   0 -16       25.31       24.05      2.65 o 
  30   0 -16       34.72       39.13      3.18 o 
  32   0 -16      106.64      109.08      4.71 o 
   1   1 -16       37.79       38.31      1.13 o 
   2   1 -16       19.40       20.96      1.01 o 
   3   1 -16       57.93       62.51      1.55 o 
   4   1 -16       43.41       43.10      1.25 o 
   5   1 -16       26.21       28.65      1.07 o 
   6   1 -16       36.29       37.31      1.20 o 
   7   1 -16       54.25       46.49      1.25 o 
   8   1 -16       31.74       34.93      1.13 o 
   9   1 -16       29.30       32.06      1.16 o 
  10   1 -16      126.76      122.78      2.12 o 
  11   1 -16       93.74       95.35      1.98 o 
  12   1 -16        0.37        0.53      0.59 o 
  13   1 -16       65.08       62.38      1.65 o 
  14   1 -16        3.77        4.77      0.74 o 
  15   1 -16      117.18      117.39      2.27 o 
  16   1 -16       69.09       79.09      1.89 o 
  17   1 -16       14.52       17.41      1.09 o 
  18   1 -16       41.20       44.26      1.53 o 
  19   1 -16       34.53       35.08      1.42 o 
  20   1 -16        2.15        0.96      0.73 o 
  21   1 -16        6.17        6.04      0.89 o 
  22   1 -16        5.19        4.61      0.88 o 
  23   1 -16       15.74       16.32      1.15 o 
  24   1 -16       73.81       69.69      1.92 o 
  25   1 -16       28.52       27.98      1.40 o 
  26   1 -16       20.05       18.99      1.25 o 
  27   1 -16        6.09        6.15      0.97 o 
  28   1 -16       12.53       14.06      1.18 o 
  29   1 -16       22.26       23.97      1.40 o 
  30   1 -16       35.49       35.19      1.60 o 
  31   1 -16        1.58        0.40      0.82 o 
   0   2 -16      200.59      204.44      3.37 o 
   1   2 -16       39.02       36.73      1.06 o 
   2   2 -16      101.91      104.89      1.71 o 
   3   2 -16       22.35       21.75      0.85 o 
   4   2 -16      202.63      207.45      2.33 o 
   5   2 -16       48.07       47.67      1.15 o 
   6   2 -16       24.25       23.57      0.88 o 
   7   2 -16       29.87       28.38      0.98 o 
   8   2 -16      189.36      190.92      2.54 o 
   9   2 -16      151.52      159.59      2.44 o 
  10   2 -16      215.59      221.08      2.85 o 
  11   2 -16       21.35       22.55      1.01 o 
  12   2 -16      170.89      170.60      2.62 o 
  13   2 -16       68.81       68.50      1.65 o 
  14   2 -16      265.38      260.74      3.41 o 
  15   2 -16        3.34        2.31      0.72 o 
  16   2 -16      128.38      124.60      2.38 o 
  17   2 -16       37.06       37.41      1.57 o 
  18   2 -16       45.38       46.23      1.55 o 
  19   2 -16       33.21       32.00      1.45 o 
  20   2 -16       83.05       87.84      2.36 o 
  21   2 -16       15.79       16.88      1.19 o 
  22   2 -16      108.11       98.95      2.54 o 
  23   2 -16       43.13       40.75      1.65 o 
  24   2 -16      163.46      166.00      3.10 o 
  25   2 -16       36.72       38.58      1.65 o 
  26   2 -16        4.85        4.24      0.96 o 
  27   2 -16      181.06      186.72      3.40 o 
  28   2 -16      147.61      151.48      3.45 o 
  29   2 -16       47.35       45.50      1.88 o 
   1   3 -16       15.27       15.65      1.22 o 
   2   3 -16       62.17       59.93      1.85 o 
   3   3 -16        5.70        4.22      0.86 o 
   4   3 -16       46.70       41.64      1.64 o 
   5   3 -16        6.28        5.21      0.89 o 
   6   3 -16       79.98       83.64      2.15 o 
   7   3 -16       20.37       23.61      1.23 o 
   8   3 -16       85.67       87.72      2.08 o 
   9   3 -16       89.58       90.03      2.10 o 
  10   3 -16       12.46       12.19      0.96 o 
  11   3 -16       52.12       51.44      1.50 o 
  12   3 -16       48.44       49.56      1.48 o 
  13   3 -16       46.46       44.81      1.43 o 
  14   3 -16       11.80       13.98      1.28 o 
  15   3 -16      120.46      115.36      2.17 o 
  16   3 -16       29.64       28.91      1.22 o 
  17   3 -16      205.99      189.56      2.78 o 
  18   3 -16       35.94       40.95      1.41 o 
  19   3 -16       22.62       19.58      1.22 o 
  20   3 -16       40.40       36.76      1.58 o 
  21   3 -16      106.46      104.71      2.42 o 
  22   3 -16       35.09       35.26      1.88 o 
  23   3 -16       44.89       45.92      1.75 o 
  24   3 -16       24.79       28.51      1.52 o 
  25   3 -16       65.72       72.15      2.21 o 
  26   3 -16       57.05       54.61      2.00 o 
   0   4 -16       67.02       70.15      3.67 o 
   1   4 -16       18.30       19.37      1.45 o 
   2   4 -16       71.67       76.91      2.36 o 
   3   4 -16      109.06      111.66      3.77 o 
   4   4 -16       50.87       55.97      2.14 o 
   5   4 -16       72.08       75.69      2.20 o 
   6   4 -16       56.59       60.71      2.20 o 
   7   4 -16      104.20      104.71      2.58 o 
   8   4 -16       97.20      100.92      2.52 o 
   9   4 -16       58.53       60.05      2.07 o 
  10   4 -16       35.68       36.34      1.70 o 
  11   4 -16       39.35       34.56      1.77 o 
  12   4 -16       32.22       30.96      1.59 o 
  13   4 -16      109.11      111.73      2.65 o 
  14   4 -16       22.19       23.56      1.39 o 
  15   4 -16       84.18       83.87      2.23 o 
  16   4 -16      124.84      124.96      2.87 o 
  17   4 -16       74.46       69.28      2.10 o 
  18   4 -16       59.38       60.42      2.47 o 
  19   4 -16       53.49       57.06      2.19 o 
   1   5 -16       19.75       20.86      1.63 o 
   2   5 -16       45.15       48.66      2.84 o 
   3   5 -16      101.03       99.52      2.95 o 
   4   5 -16       14.66       14.47      1.96 o 
   5   5 -16       51.87       56.45      2.85 o 
   2   0 -15       27.73       28.29      1.16 o 
   4   0 -15       78.81       78.16      1.84 o 
   6   0 -15      273.74      274.81      3.95 o 
   8   0 -15       26.68       35.36      2.03 o 
  10   0 -15       29.68       30.35      1.52 o 
  12   0 -15      155.74      169.06      3.55 o 
  14   0 -15      122.82      115.78      2.88 o 
  16   0 -15       21.39       25.93      1.40 o 
  18   0 -15        1.31        0.55      0.76 o 
  20   0 -15       28.29       27.91      1.55 o 
  22   0 -15      217.80      224.93      4.16 o 
  24   0 -15        3.24        1.16      1.23 o 
  26   0 -15       72.95       72.53      2.78 o 
  28   0 -15       33.82       36.37      3.83 o 
  30   0 -15       53.28       63.45      3.61 o 
  32   0 -15        9.91        9.71      2.13 o 
   0   1 -15       46.82       40.26      1.42 o 
   1   1 -15      368.67      357.54      5.05 o 
   2   1 -15      124.63      125.13      1.56 o 
   3   1 -15      307.75      293.37      2.94 o 
   4   1 -15        5.67        5.18      0.51 o 
   5   1 -15      301.30      294.67      2.97 o 
   6   1 -15      134.49      128.65      1.74 o 
   7   1 -15      329.82      313.77      3.26 o 
   8   1 -15        8.63        9.50      0.63 o 
   9   1 -15      653.11      627.35      5.85 o 
  10   1 -15      104.04      100.08      1.67 o 
  11   1 -15      511.02      482.88      4.75 o 
  12   1 -15       82.07       83.65      1.63 o 
  13   1 -15      438.82      442.80      5.13 o 
  14   1 -15       13.56       16.06      0.97 o 
  15   1 -15      465.41      452.86      5.29 o 
  16   1 -15       28.31       32.17      1.29 o 
  17   1 -15      596.20      580.58      6.46 o 
  18   1 -15      141.86      151.41      2.65 o 
  19   1 -15      325.56      323.01      4.27 o 
  20   1 -15      120.10      127.07      2.44 o 
  21   1 -15      304.91      296.88      4.09 o 
  22   1 -15       97.94      101.01      2.23 o 
  23   1 -15      326.34      324.26      4.40 o 
  24   1 -15       44.96       42.45      2.00 o 
  25   1 -15        7.44        8.15      0.96 o 
  26   1 -15      194.63      191.12      3.25 o 
  27   1 -15      260.02      274.98      4.07 o 
  28   1 -15       44.77       42.94      1.67 o 
  29   1 -15       29.60       32.32      1.55 o 
  30   1 -15        3.48        2.45      0.89 o 
  31   1 -15       62.36       70.08      2.05 o 
  32   1 -15       47.97       49.39      1.81 o 
  33   1 -15       43.32       45.28      4.02 o 
   1   2 -15       19.46       20.88      0.83 o 
   2   2 -15       19.01       17.04      0.74 o 
   3   2 -15       71.82       75.87      1.36 o 
   4   2 -15       11.45       13.40      0.68 o 
   5   2 -15       29.32       28.72      0.90 o 
   6   2 -15       10.93       12.77      0.72 o 
   7   2 -15       73.92       72.07      1.39 o 
   8   2 -15       15.34       15.51      0.79 o 
   9   2 -15      135.89      132.71      1.97 o 
  10   2 -15       99.17       97.47      1.62 o 
  11   2 -15       45.74       41.20      1.13 o 
  12   2 -15        5.41        6.46      0.70 o 
  13   2 -15      269.17      268.84      2.97 o 
  14   2 -15      250.86      251.65      2.86 o 
  15   2 -15       33.08       35.14      1.11 o 
  16   2 -15       79.91       77.02      1.65 o 
  17   2 -15       10.69       13.40      1.01 o 
  18   2 -15       85.63       81.69      2.08 o 
  19   2 -15       75.94       79.23      1.83 o 
  20   2 -15       29.62       30.84      1.29 o 
  21   2 -15       71.55       70.92      1.80 o 
  22   2 -15       92.37       89.68      2.40 o 
  23   2 -15      163.17      159.92      2.95 o 
  24   2 -15        3.93        5.80      0.96 o 
  25   2 -15        5.77        3.85      0.89 o 
  26   2 -15       21.72       19.84      1.29 o 
  27   2 -15        4.78        4.49      0.96 o 
  28   2 -15       21.10       18.21      1.31 o 
  29   2 -15        3.74        4.10      0.95 o 
  30   2 -15       22.49       22.07      1.41 o 
  31   2 -15       10.85        9.83      1.36 o 
   0   3 -15      261.54      246.70      6.19 o 
   1   3 -15       45.58       49.61      2.04 o 
   2   3 -15       46.72       48.04      1.68 o 
   3   3 -15      325.10      301.89      4.26 o 
   4   3 -15      201.86      201.87      3.33 o 
   5   3 -15       86.06       81.05      2.07 o 
   6   3 -15      239.41      233.71      3.66 o 
   7   3 -15      113.96      120.57      2.47 o 
   8   3 -15      114.24      115.43      2.32 o 
   9   3 -15      190.18      188.38      2.91 o 
  10   3 -15       48.67       49.99      1.64 o 
  11   3 -15      386.98      385.32      4.49 o 
  12   3 -15        4.56        6.25      0.80 o 
  13   3 -15      192.05      188.99      2.91 o 
  14   3 -15       73.64       72.12      1.66 o 
  15   3 -15      112.19      107.18      1.98 o 
  16   3 -15       25.67       26.31      1.14 o 
  17   3 -15        2.06        2.39      0.68 o 
  18   3 -15      134.79      136.00      2.29 o 
  19   3 -15      269.44      267.52      4.37 o 
  20   3 -15       65.75       63.70      1.82 o 
  21   3 -15      107.38      102.54      2.49 o 
  22   3 -15       29.49       30.48      1.70 o 
  23   3 -15       33.01       32.04      1.53 o 
  24   3 -15       80.66       82.05      2.62 o 
  25   3 -15      230.83      234.16      4.28 o 
  26   3 -15       24.67       30.31      1.50 o 
  27   3 -15        9.71        5.02      1.03 o 
   1   4 -15       34.50       35.82      2.63 o 
   2   4 -15       29.73       29.94      2.15 o 
   3   4 -15        2.87        0.50      0.87 o 
   4   4 -15      180.50      181.69      4.08 o 
   5   4 -15       20.39       20.16      1.34 o 
   6   4 -15      143.22      140.16      2.92 o 
   7   4 -15      168.94      158.51      3.12 o 
   8   4 -15       32.64       31.97      1.77 o 
   9   4 -15       75.02       68.24      2.07 o 
  10   4 -15       31.21       33.98      1.70 o 
  11   4 -15       11.14       11.02      1.41 o 
  12   4 -15       25.11       24.99      1.44 o 
  13   4 -15       22.02       19.90      1.31 o 
  14   4 -15       41.06       42.18      1.72 o 
  15   4 -15       19.71       17.77      1.18 o 
  16   4 -15       28.08       26.91      1.35 o 
  17   4 -15       10.91       11.53      1.08 o 
  18   4 -15       18.42       19.83      1.25 o 
  19   4 -15       47.69       52.59      2.18 o 
  20   4 -15       83.10       81.63      2.40 o 
  21   4 -15       66.90       70.57      2.47 o 
  22   4 -15       62.11       64.72      2.41 o 
   0   5 -15       29.70       36.19      3.47 o 
   1   5 -15       16.37       16.94      1.89 o 
   2   5 -15      150.66      153.91      3.43 o 
   3   5 -15       36.36       40.36      1.97 o 
   4   5 -15       62.97       67.02      2.42 o 
   5   5 -15       60.64       61.97      2.34 o 
   6   5 -15       32.45       33.58      2.39 o 
   7   5 -15      123.48      129.72      3.17 o 
   8   5 -15       97.97       95.06      2.76 o 
   9   5 -15       18.90       17.62      1.54 o 
  10   5 -15       20.33       16.01      1.50 o 
  11   5 -15        4.50        4.19      1.24 o 
   0   0 -14      191.46      186.77      4.17 o 
   2   0 -14      789.53      792.37      8.83 o 
   4   0 -14      379.77      357.22      4.45 o 
   6   0 -14     1486.12     1381.87     15.06 o 
   8   0 -14      387.30      351.08      5.06 o 
  10   0 -14      260.89      261.58      4.66 o 
  12   0 -14     1431.59     1436.32     16.87 o 
  14   0 -14      692.05      663.80      7.77 o 
  16   0 -14      623.48      633.34      9.43 o 
  18   0 -14     1160.90     1144.62     12.61 o 
  20   0 -14      267.99      265.45      4.10 o 
  22   0 -14      441.94      444.29      5.95 o 
  24   0 -14       59.34       57.78      1.84 o 
  26   0 -14      712.43      715.67      9.82 o 
  28   0 -14       22.01       23.94      1.99 o 
  30   0 -14      299.30      313.03      6.55 o 
  32   0 -14       74.15       77.14      3.24 o 
  34   0 -14       83.80       89.74      4.64 o 
   1   1 -14       25.48       28.25      0.69 o 
   2   1 -14        4.98        4.36      0.32 o 
   3   1 -14       41.02       44.63      0.84 o 
   4   1 -14        2.87        2.91      0.41 o 
   5   1 -14      117.80      112.04      1.62 o 
   6   1 -14       16.50       15.31      0.79 o 
   7   1 -14       30.23       31.82      0.86 o 
   8   1 -14       43.97       45.31      1.01 o 
   9   1 -14       26.51       22.51      0.89 o 
  10   1 -14      106.69      104.08      1.56 o 
  11   1 -14      206.05      196.28      2.30 o 
  12   1 -14       71.43       76.23      1.35 o 
  13   1 -14       18.83       20.32      0.85 o 
  14   1 -14       29.67       38.01      1.16 o 
  15   1 -14        5.71        5.57      0.60 o 
  16   1 -14       72.69       78.69      1.74 o 
  17   1 -14       58.87       55.43      1.47 o 
  18   1 -14       25.03       28.33      1.15 o 
  19   1 -14       78.57       81.65      1.79 o 
  20   1 -14       93.39       85.37      1.96 o 
  21   1 -14      149.65      154.53      2.70 o 
  22   1 -14       19.86       19.77      1.16 o 
  23   1 -14       22.92       22.24      1.21 o 
  24   1 -14      182.79      170.66      2.95 o 
  25   1 -14       87.84       86.03      1.98 o 
  26   1 -14        0.79        1.18      0.75 o 
  27   1 -14       32.13       32.87      1.40 o 
  28   1 -14       54.35       54.60      1.70 o 
  29   1 -14        5.94        5.41      0.92 o 
  30   1 -14        6.14        4.51      0.89 o 
  31   1 -14       35.76       36.58      1.53 o 
  32   1 -14       63.89       61.09      1.85 o 
  33   1 -14       88.31       84.32      2.33 o 
  34   1 -14       62.61       60.98      2.36 o 
   0   2 -14     1393.82     1351.46     14.87 o 
   1   2 -14      192.27      194.25      2.32 o 
   2   2 -14        3.17        1.17      0.49 o 
   3   2 -14      355.50      333.64      3.04 o 
   4   2 -14      445.31      441.67      3.73 o 
   5   2 -14       57.19       53.44      1.17 o 
   6   2 -14      365.45      361.94      3.49 o 
   7   2 -14       94.37       97.41      1.61 o 
   8   2 -14      929.66      916.98      7.38 o 
   9   2 -14       25.13       24.20      0.91 o 
  10   2 -14      240.74      230.69      2.52 o 
  11   2 -14       96.10       95.96      1.58 o 
  12   2 -14      273.27      262.52      2.76 o 
  13   2 -14       91.34       88.25      1.49 o 
  14   2 -14      503.39      497.14      4.51 o 
  15   2 -14       21.12       20.16      0.87 o 
  16   2 -14      259.64      259.73      3.91 o 
  17   2 -14        9.48        9.66      0.71 o 
  18   2 -14      412.58      405.38      4.89 o 
  19   2 -14       58.00       58.50      1.49 o 
  20   2 -14      174.26      177.44      2.62 o 
  21   2 -14      212.07      216.92      2.96 o 
  22   2 -14      135.50      135.92      2.40 o 
  23   2 -14      172.12      160.34      2.66 o 
  24   2 -14      223.39      228.22      3.29 o 
  25   2 -14        6.97        6.18      0.91 o 
  26   2 -14      103.51       98.31      2.62 o 
  27   2 -14       32.11       31.57      1.43 o 
  28   2 -14       68.20       70.15      2.03 o 
  29   2 -14       34.71       36.79      2.09 o 
  30   2 -14      122.72      124.73      2.70 o 
  31   2 -14       92.75       94.92      3.80 o 
  32   2 -14      121.61      129.05      3.19 o 
   1   3 -14      100.83       98.85      2.61 o 
   2   3 -14       87.49       83.82      2.25 o 
   3   3 -14      253.55      233.40      3.90 o 
   4   3 -14      185.61      177.63      3.01 o 
   5   3 -14      329.21      317.25      4.02 o 
   6   3 -14       13.47       13.93      1.03 o 
   7   3 -14       20.11       22.09      1.19 o 
   8   3 -14       37.02       37.38      1.29 o 
   9   3 -14       22.00       20.73      1.09 o 
  10   3 -14       26.34       27.33      1.16 o 
  11   3 -14      135.52      141.05      2.40 o 
  12   3 -14       73.81       74.12      1.93 o 
  13   3 -14       36.39       38.83      1.33 o 
  14   3 -14       50.24       45.45      1.42 o 
  15   3 -14       23.07       24.65      1.14 o 
  16   3 -14        2.15        2.41      0.63 o 
  17   3 -14       12.09        9.22      0.82 o 
  18   3 -14       14.04       11.81      0.87 o 
  19   3 -14        5.91        5.26      0.78 o 
  20   3 -14      131.78      130.50      2.36 o 
  21   3 -14        7.77        7.38      0.91 o 
  22   3 -14       14.96       13.09      1.07 o 
  23   3 -14        2.64        1.25      0.77 o 
  24   3 -14        1.35        0.46      0.80 o 
  25   3 -14        1.23        3.34      0.87 o 
  26   3 -14       50.30       50.21      1.91 o 
  27   3 -14        5.68        4.72      1.01 o 
  28   3 -14       79.89       77.18      2.50 o 
  29   3 -14        1.73        2.68      1.26 o 
   0   4 -14      377.02      360.11     15.76 o 
   1   4 -14      105.53      111.46      3.36 o 
   2   4 -14       71.15       70.73      2.50 o 
   3   4 -14      219.54      209.20      4.28 o 
   4   4 -14       74.49       70.41      2.34 o 
   5   4 -14      168.93      167.08      3.34 o 
   6   4 -14       38.70       45.17      1.75 o 
   7   4 -14        0.13        0.20      0.76 o 
   8   4 -14      230.31      230.52      4.00 o 
   9   4 -14      123.82      128.16      2.68 o 
  10   4 -14       52.34       55.10      1.86 o 
  11   4 -14       28.43       29.33      1.46 o 
  12   4 -14      166.46      163.34      3.08 o 
  13   4 -14       48.59       55.13      1.78 o 
  14   4 -14       17.79       22.22      1.53 o 
  15   4 -14        1.68        0.94      0.72 o 
  16   4 -14       66.24       68.35      1.85 o 
  17   4 -14       49.55       55.63      2.25 o 
  18   4 -14        6.51        5.93      0.90 o 
  19   4 -14       94.48       89.14      2.94 o 
  20   4 -14       28.72       31.50      1.68 o 
  21   4 -14       84.72       85.56      2.60 o 
  22   4 -14       32.09       33.19      2.62 o 
  23   4 -14        5.43        8.59      1.39 o 
  24   4 -14       34.60       43.86      2.53 o 
   1   5 -14       26.96       27.98      1.72 o 
   2   5 -14        2.86        2.95      1.20 o 
   3   5 -14        3.14        2.86      0.92 o 
   4   5 -14        0.90        1.08      0.87 o 
   5   5 -14       16.25       16.24      1.30 o 
   6   5 -14       46.02       43.97      1.83 o 
   7   5 -14        1.29        1.82      1.03 o 
   8   5 -14        1.74        1.59      0.97 o 
   9   5 -14        5.80        5.12      1.10 o 
  10   5 -14        0.83        1.85      1.02 o 
  11   5 -14       15.16       13.52      1.40 o 
  12   5 -14       28.72       24.97      1.66 o 
  13   5 -14        7.80        7.70      1.34 o 
  14   5 -14       14.60       17.37      1.63 o 
  15   5 -14       28.03       32.31      1.81 o 
   2   0 -13      240.15      217.71      3.01 o 
   4   0 -13      115.16       86.87      1.72 o 
   6   0 -13      632.47      600.96      6.10 o 
   8   0 -13      574.08      553.34      5.39 o 
  10   0 -13      225.05      216.44      2.97 o 
  12   0 -13       24.19       19.22      0.96 o 
  14   0 -13        7.28        4.76      0.69 o 
  16   0 -13       46.73       48.73      1.49 o 
  18   0 -13      290.74      288.19      5.28 o 
  20   0 -13      407.69      399.95      5.40 o 
  22   0 -13       35.72       41.05      1.56 o 
  24   0 -13       74.28       80.00      2.09 o 
  26   0 -13      752.79      737.82      8.95 o 
  28   0 -13      237.64      231.34      5.30 o 
  30   0 -13      184.50      179.14      5.37 o 
  32   0 -13       80.09       80.33      3.24 o 
  34   0 -13       30.63       32.28      2.40 o 
  36   0 -13        3.18        2.20      1.45 o 
   0   1 -13      427.88      449.80      4.31 o 
   1   1 -13      260.02      219.28      1.85 o 
   2   1 -13      529.31      496.29      3.40 o 
   3   1 -13     1672.72     1542.23     10.78 o 
   4   1 -13      829.39      812.99      5.50 o 
   5   1 -13       95.86      102.11      1.32 o 
   6   1 -13      271.63      245.18      2.34 o 
   7   1 -13      398.32      359.13      2.79 o 
   8   1 -13      135.79      139.62      1.55 o 
   9   1 -13      331.18      317.29      2.79 o 
  10   1 -13       31.41       39.28      0.83 o 
  11   1 -13      625.42      601.68      4.71 o 
  12   1 -13       48.63       50.13      1.11 o 
  13   1 -13       54.96       53.26      1.07 o 
  14   1 -13       15.07       17.24      0.73 o 
  15   1 -13      694.48      695.21      5.90 o 
  16   1 -13       39.86       42.36      1.16 o 
  17   1 -13      147.70      145.10      2.19 o 
  18   1 -13      119.59      123.22      2.04 o 
  19   1 -13      330.03      322.18      3.86 o 
  20   1 -13       36.46       35.74      1.16 o 
  21   1 -13      323.00      330.96      3.84 o 
  22   1 -13       74.88       70.31      1.62 o 
  23   1 -13      460.01      450.34      6.05 o 
  24   1 -13       62.27       60.22      1.63 o 
  25   1 -13       12.94       14.31      1.00 o 
  26   1 -13      121.64      124.28      2.38 o 
  27   1 -13      234.91      240.95      3.46 o 
  28   1 -13      230.86      218.36      3.31 o 
  29   1 -13      126.66      126.94      2.47 o 
  30   1 -13      123.17      127.58      2.51 o 
  31   1 -13       16.58       16.80      1.17 o 
  32   1 -13       12.81       15.97      1.18 o 
  33   1 -13       25.87       31.73      1.60 o 
  34   1 -13        7.60        6.89      1.21 o 
  35   1 -13      160.33      170.41      4.83 o 
   1   2 -13      747.94      687.84      5.65 o 
   2   2 -13      429.72      434.80      3.79 o 
   3   2 -13       62.02       51.35      1.11 o 
   4   2 -13       67.67       56.76      1.11 o 
   5   2 -13        7.97       10.82      0.74 o 
   6   2 -13       12.65       14.43      0.69 o 
   7   2 -13      138.60      129.37      1.80 o 
   8   2 -13        0.09        0.34      0.40 o 
   9   2 -13       46.03       47.72      1.08 o 
  10   2 -13       48.17       48.16      1.06 o 
  11   2 -13        9.82        9.75      0.61 o 
  12   2 -13       18.35       17.63      0.74 o 
  13   2 -13       93.30       97.45      1.52 o 
  14   2 -13       58.44       58.39      1.20 o 
  15   2 -13       38.32       39.64      1.03 o 
  16   2 -13      152.42      150.29      2.03 o 
  17   2 -13       34.38       31.71      1.02 o 
  18   2 -13       60.46       63.69      1.42 o 
  19   2 -13       90.10       87.56      1.73 o 
  20   2 -13       41.35       39.56      1.27 o 
  21   2 -13       48.74       49.57      1.39 o 
  22   2 -13      150.33      150.01      2.37 o 
  23   2 -13       74.90       79.02      1.72 o 
  24   2 -13       27.69       23.38      1.10 o 
  25   2 -13      122.06      117.73      2.15 o 
  26   2 -13       41.50       36.68      1.39 o 
  27   2 -13        5.70        6.16      0.95 o 
  28   2 -13        4.23        1.93      0.80 o 
  29   2 -13       49.24       45.47      1.94 o 
  30   2 -13        6.12        4.00      1.00 o 
  31   2 -13       14.05       15.68      1.40 o 
  32   2 -13       11.46       10.54      1.29 o 
  33   2 -13      126.12      126.65      3.94 o 
  34   2 -13       34.03       35.87      1.89 o 
   0   3 -13      390.14      400.00      7.90 o 
   1   3 -13       16.61       13.19      1.06 o 
   2   3 -13       75.58       73.19      1.85 o 
   3   3 -13      382.25      385.55      4.78 o 
   4   3 -13       86.19       89.16      2.07 o 
   5   3 -13      548.11      527.75      5.93 o 
   6   3 -13       39.67       38.39      1.41 o 
   7   3 -13       86.12       85.83      1.85 o 
   8   3 -13       43.88       42.84      1.39 o 
   9   3 -13      144.09      139.66      2.28 o 
  10   3 -13      183.16      179.92      2.56 o 
  11   3 -13      316.32      312.78      3.63 o 
  12   3 -13       70.41       71.88      1.62 o 
  13   3 -13       86.89       86.65      1.78 o 
  14   3 -13      129.17      126.44      2.40 o 
  15   3 -13      220.67      216.32      2.95 o 
  16   3 -13       47.83       47.60      1.44 o 
  17   3 -13       48.36       51.54      1.48 o 
  18   3 -13       28.21       25.23      1.07 o 
  19   3 -13       83.27       89.21      1.78 o 
  20   3 -13        5.36        5.54      0.82 o 
  21   3 -13       29.40       29.29      1.26 o 
  22   3 -13        3.68        3.83      0.75 o 
  23   3 -13      144.55      141.84      2.59 o 
  24   3 -13      174.30      175.61      2.94 o 
  25   3 -13       33.44       34.91      1.66 o 
  26   3 -13       19.48       23.38      1.52 o 
  27   3 -13      122.11      123.54      2.95 o 
  28   3 -13       44.11       49.26      1.83 o 
  29   3 -13      139.84      151.34      3.43 o 
  30   3 -13        6.07        7.56      1.27 o 
  31   3 -13        6.17        9.73      1.35 o 
   1   4 -13       30.07       30.31      1.78 o 
   2   4 -13        4.32        5.60      1.14 o 
   3   4 -13      123.03      131.78      3.22 o 
   4   4 -13        1.77        2.72      1.09 o 
   5   4 -13        7.10        7.19      1.01 o 
   6   4 -13       55.36       53.58      1.79 o 
   7   4 -13        6.16        8.53      1.13 o 
   8   4 -13      170.58      160.90      2.94 o 
   9   4 -13       22.36       20.87      1.25 o 
  10   4 -13       53.90       54.25      2.19 o 
  11   4 -13        0.21        0.29      0.71 o 
  12   4 -13        2.51        2.35      0.83 o 
  13   4 -13        2.88        2.70      0.75 o 
  14   4 -13       24.40       26.50      1.26 o 
  15   4 -13       20.25       18.70      1.23 o 
  16   4 -13       73.02       73.29      1.81 o 
  17   4 -13       19.72       18.87      1.15 o 
  18   4 -13        5.56        7.38      0.93 o 
  19   4 -13        0.91        1.16      0.79 o 
  20   4 -13        4.14        2.91      0.96 o 
  21   4 -13       29.48       32.09      1.67 o 
  22   4 -13       19.13       21.65      2.01 o 
  23   4 -13        3.92        4.62      1.22 o 
  24   4 -13        4.14        3.33      1.21 o 
  25   4 -13       29.02       31.05      1.98 o 
  26   4 -13       84.97       83.53      3.11 o 
   0   5 -13      101.79      112.43      5.83 o 
   1   5 -13       25.54       28.12      1.69 o 
   2   5 -13       86.47      100.98      2.75 o 
   3   5 -13       68.81       69.87      2.11 o 
   4   5 -13       56.24       60.50      2.12 o 
   5   5 -13        1.32        1.59      0.89 o 
   6   5 -13       96.59      105.50      2.53 o 
   7   5 -13       59.38       54.18      2.37 o 
   8   5 -13       49.52       56.59      2.28 o 
   9   5 -13       27.78       30.13      1.55 o 
  10   5 -13        0.19        0.93      0.84 o 
  11   5 -13       47.99       48.24      1.99 o 
  12   5 -13       11.72       11.43      1.39 o 
  13   5 -13       17.45       19.96      1.64 o 
  14   5 -13        2.93        3.18      1.02 o 
  15   5 -13       51.11       44.53      2.18 o 
  16   5 -13       74.77       77.84      2.43 o 
  17   5 -13        9.55        7.46      1.29 o 
   0   0 -12     3124.30     3050.64     29.07 o 
   2   0 -12     1290.97     1157.97      8.52 o 
   4   0 -12     1217.35     1191.38      9.27 o 
   6   0 -12      983.55     1015.57      8.50 o 
   8   0 -12      532.22      554.95      5.12 o 
  10   0 -12      386.72      403.07      4.26 o 
  12   0 -12      289.84      268.46      3.45 o 
  14   0 -12      158.78      144.92      2.48 o 
  16   0 -12       51.22       42.97      1.84 o 
  18   0 -12      129.89      125.32      2.40 o 
  20   0 -12      264.34      267.85      3.72 o 
  22   0 -12      480.66      485.22      6.23 o 
  24   0 -12      266.72      288.00      4.33 o 
  26   0 -12      451.54      457.70      6.15 o 
  28   0 -12      454.64      477.50      8.35 o 
  30   0 -12      320.43      324.44      6.54 o 
  32   0 -12       38.68       38.23      2.45 o 
  34   0 -12       55.69       52.79      2.94 o 
  36   0 -12       63.56       70.35      3.18 o 
   1   1 -12      712.99      679.75      4.17 o 
   2   1 -12      209.19      187.90      1.55 o 
   3   1 -12      576.82      560.73      3.65 o 
   4   1 -12      525.47      509.80      3.55 o 
   5   1 -12       49.53       57.25      0.88 o 
   6   1 -12      102.16       75.87      1.03 o 
   7   1 -12       62.62       59.16      0.92 o 
   8   1 -12      120.13      120.84      1.29 o 
   9   1 -12      263.87      249.08      2.18 o 
  10   1 -12       11.52       12.34      0.51 o 
  11   1 -12      194.34      199.00      1.95 o 
  12   1 -12       67.82       64.27      1.02 o 
  13   1 -12      114.93      114.55      1.43 o 
  14   1 -12      139.92      138.50      1.61 o 
  15   1 -12      103.95       97.96      1.34 o 
  16   1 -12       10.64        9.14      0.60 o 
  17   1 -12       26.66       29.71      0.90 o 
  18   1 -12        1.73        2.85      0.54 o 
  19   1 -12       94.05       87.64      1.80 o 
  20   1 -12      133.24      135.15      2.06 o 
  21   1 -12       28.05       28.34      1.12 o 
  22   1 -12        4.86        4.88      0.62 o 
  23   1 -12       49.17       49.43      1.30 o 
  24   1 -12       20.70       19.45      0.95 o 
  25   1 -12      145.48      144.73      2.25 o 
  26   1 -12      110.20      113.58      2.72 o 
  27   1 -12       17.08       16.44      0.96 o 
  28   1 -12       70.73       69.53      1.63 o 
  29   1 -12       88.21       88.33      1.97 o 
  30   1 -12       63.45       62.04      1.65 o 
  31   1 -12       86.22       88.43      1.90 o 
  32   1 -12       56.44       54.89      1.63 o 
  33   1 -12      100.64      105.55      2.51 o 
  34   1 -12       48.63       47.06      1.85 o 
  35   1 -12        7.17        5.87      1.12 o 
  36   1 -12        5.88        4.72      1.28 o 
  37   1 -12       24.37       27.52      2.50 o 
   0   2 -12      883.10      842.80      9.55 o 
   1   2 -12      727.50      700.95      5.44 o 
   2   2 -12       25.16       25.35      1.06 o 
   3   2 -12      259.17      239.73      2.64 o 
   4   2 -12      408.61      365.82      3.49 o 
   5   2 -12       67.51       58.52      1.49 o 
   6   2 -12      410.71      397.48      3.88 o 
   7   2 -12       44.02       42.70      1.05 o 
   8   2 -12      264.63      249.29      2.71 o 
   9   2 -12      327.82      327.15      3.29 o 
  10   2 -12       61.81       52.77      1.13 o 
  11   2 -12       15.17       14.02      0.92 o 
  12   2 -12       58.47       56.93      1.12 o 
  13   2 -12      177.57      163.10      1.97 o 
  14   2 -12       89.21       83.85      1.38 o 
  15   2 -12       47.86       52.17      1.12 o 
  16   2 -12      150.70      149.66      1.93 o 
  17   2 -12       66.83       59.56      1.21 o 
  18   2 -12      254.82      246.11      2.87 o 
  19   2 -12       67.85       65.61      1.41 o 
  20   2 -12       86.90       88.95      1.72 o 
  21   2 -12       24.51       23.71      1.03 o 
  22   2 -12      220.26      208.70      2.82 o 
  23   2 -12      132.98      130.49      2.18 o 
  24   2 -12      147.26      139.76      2.27 o 
  25   2 -12       12.86       11.76      0.88 o 
  26   2 -12       39.64       37.12      1.38 o 
  27   2 -12      132.38      125.82      2.39 o 
  28   2 -12       26.74       27.34      1.22 o 
  29   2 -12       55.17       58.77      2.04 o 
  30   2 -12       90.02       93.89      2.34 o 
  31   2 -12       45.57       51.43      2.03 o 
  32   2 -12      122.37      119.79      3.40 o 
  33   2 -12       33.54       32.42      1.70 o 
  34   2 -12       61.84       66.88      2.22 o 
  35   2 -12       54.96       54.70      2.10 o 
   1   3 -12      102.25       94.72      2.18 o 
   2   3 -12      241.79      227.14      3.33 o 
   3   3 -12        6.37        8.38      0.76 o 
   4   3 -12        0.55        1.51      0.72 o 
   5   3 -12      105.88      106.73      2.13 o 
   6   3 -12       57.42       53.87      1.40 o 
   7   3 -12       34.93       33.97      1.18 o 
   8   3 -12        7.33        7.16      0.68 o 
   9   3 -12       25.42       25.03      0.98 o 
  10   3 -12      162.78      153.25      2.28 o 
  11   3 -12       48.72       44.53      1.29 o 
  12   3 -12       31.21       32.01      1.15 o 
  13   3 -12       22.75       23.83      1.04 o 
  14   3 -12        7.88        7.58      0.89 o 
  15   3 -12       38.94       36.91      1.76 o 
  16   3 -12       32.50       33.68      1.20 o 
  17   3 -12       35.44       34.39      1.24 o 
  18   3 -12       47.61       47.64      1.41 o 
  19   3 -12      132.80      129.27      2.11 o 
  20   3 -12       11.52       12.11      0.91 o 
  21   3 -12       62.94       61.71      1.60 o 
  22   3 -12       34.93       38.13      1.55 o 
  23   3 -12       46.90       45.72      1.48 o 
  24   3 -12       50.62       55.00      1.76 o 
  25   3 -12      175.78      161.04      3.12 o 
  26   3 -12       62.68       60.22      2.09 o 
  27   3 -12       74.95       71.91      2.26 o 
  28   3 -12       36.52       33.98      1.75 o 
  29   3 -12       20.43       19.98      1.62 o 
  30   3 -12       15.32       12.66      1.30 o 
  31   3 -12       51.44       48.02      2.11 o 
  32   3 -12       10.36       10.95      1.61 o 
   0   4 -12       13.54       13.34      2.89 o 
   1   4 -12       12.21       12.99      1.29 o 
   2   4 -12       73.53       71.10      2.36 o 
   3   4 -12       14.24       16.21      1.57 o 
   4   4 -12       12.25       14.63      1.35 o 
   5   4 -12      221.61      220.22      4.22 o 
   6   4 -12       87.11       88.16      2.26 o 
   7   4 -12       31.23       33.00      1.41 o 
   8   4 -12       55.91       57.51      1.75 o 
   9   4 -12       14.11       10.79      0.98 o 
  10   4 -12       12.15       13.00      1.05 o 
  11   4 -12      113.00      114.90      2.29 o 
  12   4 -12      297.66      295.89      3.96 o 
  13   4 -12       77.72       79.27      1.79 o 
  14   4 -12       43.48       47.28      1.46 o 
  15   4 -12       34.49       40.39      1.40 o 
  16   4 -12       77.73       78.86      1.83 o 
  17   4 -12       67.47       66.24      1.71 o 
  18   4 -12       15.64       16.45      1.11 o 
  19   4 -12        6.57        6.98      0.93 o 
  20   4 -12       11.66       10.21      1.13 o 
  21   4 -12       73.10       71.78      2.33 o 
  22   4 -12       84.17       77.74      2.42 o 
  23   4 -12       33.64       31.48      1.76 o 
  24   4 -12        2.08        2.24      1.02 o 
  25   4 -12       16.89       14.40      1.56 o 
  26   4 -12       76.45       76.19      2.69 o 
  27   4 -12       16.87       20.45      1.89 o 
   1   5 -12       34.66       31.39      2.11 o 
   2   5 -12       62.87       61.86      2.21 o 
   3   5 -12       14.24       13.33      1.29 o 
   4   5 -12        6.07        5.55      0.94 o 
   5   5 -12       41.36       36.35      1.58 o 
   6   5 -12       15.93       16.74      1.22 o 
   7   5 -12       34.72       31.30      1.84 o 
   8   5 -12       10.08        8.60      1.16 o 
   9   5 -12       10.22        8.43      1.05 o 
  10   5 -12        4.43        6.14      1.03 o 
  11   5 -12        3.46        2.74      0.95 o 
  12   5 -12        9.48        7.19      1.02 o 
  13   5 -12        3.96        3.04      0.88 o 
  14   5 -12        2.29        2.99      0.90 o 
  15   5 -12        4.54        4.20      0.96 o 
  16   5 -12        2.04        0.71      0.99 o 
  17   5 -12       16.21       14.14      1.46 o 
  18   5 -12       53.37       52.67      3.03 o 
  19   5 -12       44.47       43.92      3.30 o 
  20   5 -12        7.89        8.50      1.46 o 
   2   0 -11      621.40      754.96      5.41 o 
   4   0 -11     1057.37     1035.85      8.42 o 
   6   0 -11     2979.16     2875.54     21.63 o 
   8   0 -11       80.79       73.37      1.17 o 
  10   0 -11       18.54       21.64      0.69 o 
  12   0 -11      278.74      268.69      3.10 o 
  14   0 -11      368.45      393.29      4.63 o 
  16   0 -11       63.75       77.21      1.64 o 
  18   0 -11      395.73      394.77      4.49 o 
  20   0 -11       41.70       39.65      1.21 o 
  22   0 -11       95.80       91.10      1.83 o 
  24   0 -11       75.99       72.47      1.78 o 
  26   0 -11       72.99       71.74      1.96 o 
  28   0 -11       43.67       46.60      1.92 o 
  30   0 -11       84.34       78.65      3.02 o 
  32   0 -11      126.17      128.63      6.87 o 
  34   0 -11        4.50        3.99      1.49 o 
  36   0 -11       30.52       32.19      2.91 o 
  38   0 -11       29.76       29.58      6.41 o 
   0   1 -11      193.29      203.70      2.24 o 
   1   1 -11      499.06      484.28      3.09 o 
   2   1 -11       29.36       26.42      0.54 o 
   3   1 -11     1277.56     1170.01      6.85 o 
   4   1 -11      560.05      572.91      4.00 o 
   5   1 -11     1402.37     1377.18      8.42 o 
   6   1 -11       87.46       83.39      1.05 o 
   7   1 -11     1628.00     1539.12      9.71 o 
   8   1 -11      403.64      393.75      2.89 o 
   9   1 -11       71.37       76.83      1.00 o 
  10   1 -11        4.92        3.33      0.32 o 
  11   1 -11      382.30      350.46      2.77 o 
  12   1 -11      186.81      195.81      1.83 o 
  13   1 -11      335.27      300.79      2.52 o 
  14   1 -11       37.49       42.85      0.83 o 
  15   1 -11      510.83      495.08      3.80 o 
  16   1 -11      164.43      152.88      1.83 o 
  17   1 -11       62.84       58.69      1.11 o 
  18   1 -11      165.52      168.52      1.97 o 
  19   1 -11     1037.18     1001.43      7.40 o 
  20   1 -11      456.13      437.58      4.78 o 
  21   1 -11      316.49      322.28      3.19 o 
  22   1 -11       48.35       47.34      1.13 o 
  23   1 -11       75.61       74.45      1.46 o 
  24   1 -11      106.61       98.59      1.77 o 
  25   1 -11      575.50      558.37      5.35 o 
  26   1 -11       78.72       79.29      1.65 o 
  27   1 -11      111.00      108.57      1.94 o 
  28   1 -11      122.35      116.13      2.05 o 
  29   1 -11      292.29      284.88      3.49 o 
  30   1 -11      125.85      133.08      2.26 o 
  31   1 -11      123.99      124.25      2.21 o 
  32   1 -11       50.71       55.09      1.55 o 
  33   1 -11       17.90       19.13      1.26 o 
  34   1 -11       18.05       18.28      1.41 o 
  35   1 -11       53.40       55.46      2.59 o 
  36   1 -11        3.99        3.16      0.99 o 
  37   1 -11      182.39      178.58      4.40 o 
  38   1 -11        9.32       12.06      1.60 o 
   1   2 -11      111.88      100.39      1.47 o 
   2   2 -11        6.44        7.50      0.53 o 
   3   2 -11      234.43      228.27      2.67 o 
   4   2 -11      265.63      243.94      2.90 o 
   5   2 -11      318.04      293.19      3.05 o 
   6   2 -11        8.07        8.43      0.56 o 
   7   2 -11      137.73      123.03      1.83 o 
   8   2 -11      111.18      118.20      1.62 o 
   9   2 -11      452.97      443.41      3.94 o 
  10   2 -11       66.29       67.97      1.20 o 
  11   2 -11      111.99      113.50      1.58 o 
  12   2 -11      113.07      108.17      1.54 o 
  13   2 -11      101.26       89.99      1.45 o 
  14   2 -11       70.89       58.44      1.19 o 
  15   2 -11      285.32      286.38      2.81 o 
  16   2 -11      113.66      106.27      1.56 o 
  17   2 -11       95.91       97.81      1.51 o 
  18   2 -11       18.09       17.51      0.79 o 
  19   2 -11       80.27       82.48      1.48 o 
  20   2 -11      108.44      111.86      1.81 o 
  21   2 -11      229.40      226.12      2.87 o 
  22   2 -11       40.98       45.39      1.50 o 
  23   2 -11      277.21      278.26      3.33 o 
  24   2 -11       85.90       83.23      1.64 o 
  25   2 -11       56.93       54.65      1.39 o 
  26   2 -11       48.55       46.98      1.88 o 
  27   2 -11       56.82       52.46      1.48 o 
  28   2 -11        9.78       11.52      0.91 o 
  29   2 -11       62.20       59.42      1.75 o 
  30   2 -11       10.56       12.51      1.08 o 
  31   2 -11       43.16       41.85      1.80 o 
  32   2 -11       17.64       17.75      1.39 o 
  33   2 -11       86.84       89.05      2.44 o 
  34   2 -11       34.86       34.00      1.74 o 
  35   2 -11      146.89      133.52      3.53 o 
  36   2 -11        6.15        5.13      1.11 o 
   0   3 -11      142.12      155.37      4.12 o 
   1   3 -11      599.54      575.83      6.63 o 
   2   3 -11      314.17      293.81      3.61 o 
   3   3 -11       34.10       33.21      1.25 o 
   4   3 -11       36.96       34.68      1.28 o 
   5   3 -11       68.37       56.55      1.48 o 
   6   3 -11       42.22       42.12      1.24 o 
   7   3 -11      134.07      126.41      2.75 o 
   8   3 -11       84.30       71.36      1.42 o 
   9   3 -11      316.83      298.24      3.42 o 
  10   3 -11      509.85      490.29      4.63 o 
  11   3 -11      537.33      528.59      4.92 o 
  12   3 -11      113.70      115.47      1.88 o 
  13   3 -11      152.44      147.52      2.24 o 
  14   3 -11      335.99      324.31      3.90 o 
  15   3 -11       39.38       37.07      1.22 o 
  16   3 -11      201.76      189.24      2.64 o 
  17   3 -11       59.89       56.04      1.45 o 
  18   3 -11       14.75       15.94      0.92 o 
  19   3 -11      122.03      121.98      2.27 o 
  20   3 -11       76.05       74.42      1.87 o 
  21   3 -11       96.78       93.38      1.90 o 
  22   3 -11      135.17      127.66      2.25 o 
  23   3 -11      232.04      228.14      3.28 o 
  24   3 -11      120.92      119.65      2.45 o 
  25   3 -11       17.85       19.55      1.29 o 
  26   3 -11        2.17        1.66      0.83 o 
  27   3 -11      119.31      114.57      2.76 o 
  28   3 -11       25.18       23.26      1.51 o 
  29   3 -11       73.41       66.66      2.40 o 
  30   3 -11       29.02       32.51      2.44 o 
  31   3 -11       45.64       48.36      1.95 o 
  32   3 -11       33.52       33.75      1.87 o 
  33   3 -11       84.43       83.49      2.64 o 
   1   4 -11        5.62        5.98      1.37 o 
   2   4 -11       46.96       43.58      1.95 o 
   3   4 -11       70.51       66.87      2.22 o 
   4   4 -11      130.98      125.11      3.02 o 
   5   4 -11       73.40       70.20      2.25 o 
   6   4 -11      123.77      117.10      2.34 o 
   7   4 -11      130.92      124.84      2.44 o 
   8   4 -11       55.93       52.98      1.65 o 
   9   4 -11      102.74       99.87      2.20 o 
  10   4 -11       15.11       15.31      1.01 o 
  11   4 -11        0.99        0.60      0.64 o 
  12   4 -11       20.32       19.96      1.36 o 
  13   4 -11        9.07        8.47      0.86 o 
  14   4 -11       50.65       50.24      1.48 o 
  15   4 -11       33.13       31.89      1.25 o 
  16   4 -11       43.81       44.74      1.45 o 
  17   4 -11       37.22       36.47      1.41 o 
  18   4 -11       10.45        9.76      0.94 o 
  19   4 -11       27.75       29.27      1.43 o 
  20   4 -11       58.15       58.39      2.26 o 
  21   4 -11       58.65       57.00      2.12 o 
  22   4 -11       10.35       10.10      1.24 o 
  23   4 -11       19.86       19.76      1.50 o 
  24   4 -11       11.62       14.55      1.40 o 
  25   4 -11        3.32        2.36      0.99 o 
  26   4 -11       16.18       16.84      1.60 o 
  27   4 -11       19.01       18.11      1.65 o 
  28   4 -11       40.37       38.75      3.87 o 
   0   5 -11       46.77       45.84      3.12 o 
   1   5 -11       10.52        9.90      1.17 o 
   2   5 -11       45.48       50.27      1.98 o 
   3   5 -11       49.37       48.38      1.96 o 
   4   5 -11        5.67        4.95      1.03 o 
   5   5 -11        0.34        1.96      0.77 o 
   6   5 -11      200.26      199.13      3.37 o 
   7   5 -11       61.15       63.00      1.94 o 
   8   5 -11       55.89       60.48      2.11 o 
   9   5 -11       54.31       55.68      1.96 o 
  10   5 -11       85.83       93.18      2.42 o 
  11   5 -11       34.98       36.12      1.99 o 
  12   5 -11       11.35       12.48      1.14 o 
  13   5 -11       66.00       65.55      1.97 o 
  14   5 -11       14.22       16.26      1.23 o 
  15   5 -11       29.44       24.15      1.50 o 
  16   5 -11       55.27       58.61      1.96 o 
  17   5 -11       24.21       24.99      1.42 o 
  18   5 -11      193.64      201.83      4.29 o 
  19   5 -11       26.07       28.07      1.92 o 
  20   5 -11        2.69        4.45      1.25 o 
  21   5 -11        8.33        9.87      1.48 o 
   1   6 -11        5.79        3.80      1.26 o 
   2   6 -11       16.61       16.77      1.72 o 
   3   6 -11       22.70       20.22      1.65 o 
   4   6 -11       23.92       23.26      1.89 o 
   5   6 -11        2.43        2.39      1.05 o 
   0   0 -10     3003.12     3111.32     29.87 o 
   2   0 -10     2224.60     2148.56     14.57 o 
   4   0 -10     3242.44     3373.23     25.61 o 
   6   0 -10     1641.06     1655.06     12.45 o 
   8   0 -10     4163.43     4021.54     29.53 o 
  10   0 -10     1869.20     1771.50     13.79 o 
  12   0 -10     1173.12     1156.25     10.43 o 
  14   0 -10     1508.12     1497.21     14.04 o 
  16   0 -10     3558.56     3333.23     29.01 o 
  18   0 -10      131.78      157.85      2.32 o 
  20   0 -10      560.89      565.40      5.97 o 
  22   0 -10      509.94      488.68      5.45 o 
  24   0 -10      635.76      634.53      8.77 o 
  26   0 -10      152.15      147.32      2.47 o 
  28   0 -10      601.74      586.33      7.56 o 
  30   0 -10      415.77      420.91      9.10 o 
  32   0 -10      300.20      310.57      6.33 o 
  34   0 -10      388.72      404.78      7.68 o 
  36   0 -10       78.51       85.65      3.96 o 
  38   0 -10       95.02      113.41      4.66 o 
   1   1 -10      654.70      684.37      4.19 o 
   2   1 -10      231.52      242.22      1.83 o 
   3   1 -10       62.13       65.82      0.82 o 
   4   1 -10      295.65      351.97      2.52 o 
   5   1 -10      294.49      301.84      2.29 o 
   6   1 -10      229.04      226.35      1.85 o 
   7   1 -10       22.30       27.90      0.57 o 
   8   1 -10     2091.47     2108.24     12.53 o 
   9   1 -10      443.29      399.31      2.77 o 
  10   1 -10       34.45       34.10      0.61 o 
  11   1 -10     1220.23     1155.95      6.79 o 
  12   1 -10        0.97        0.31      0.27 o 
  13   1 -10      576.47      539.79      3.73 o 
  14   1 -10      587.74      558.29      3.86 o 
  15   1 -10       76.26       84.34      1.16 o 
  16   1 -10      189.73      203.46      2.04 o 
  17   1 -10      329.56      324.44      3.33 o 
  18   1 -10      188.69      174.62      1.97 o 
  19   1 -10      121.25      117.67      1.57 o 
  20   1 -10      259.06      256.08      2.59 o 
  21   1 -10      152.72      150.81      1.87 o 
  22   1 -10       37.77       33.34      1.13 o 
  23   1 -10       14.37       14.11      0.73 o 
  24   1 -10       24.42       21.64      0.89 o 
  25   1 -10        3.60        3.09      0.64 o 
  26   1 -10        2.32        1.48      0.56 o 
  27   1 -10      172.90      169.06      2.43 o 
  28   1 -10       24.81       26.33      1.49 o 
  29   1 -10       19.93       18.18      0.98 o 
  30   1 -10       28.98       27.01      1.49 o 
  31   1 -10       63.13       62.42      1.58 o 
  32   1 -10       51.82       48.85      1.72 o 
  33   1 -10        0.62       -0.15      0.80 o 
  34   1 -10        0.07       -1.13      0.78 o 
  35   1 -10       94.96       93.44      2.52 o 
  36   1 -10       38.85       37.63      1.81 o 
  37   1 -10       11.93       12.13      1.30 o 
  38   1 -10       71.90       68.07      3.51 o 
   0   2 -10      404.27      362.99      4.21 o 
   1   2 -10      157.77      155.58      1.86 o 
   2   2 -10      900.99      832.35      6.46 o 
   3   2 -10       92.36       68.40      1.34 o 
   4   2 -10     1234.30     1182.91      9.37 o 
   5   2 -10      435.60      416.80      3.96 o 
   6   2 -10      710.24      711.36      5.75 o 
   7   2 -10       74.43       74.26      1.30 o 
   8   2 -10      722.51      666.14      5.38 o 
   9   2 -10       14.88       19.79      0.72 o 
  10   2 -10     1438.32     1373.46      9.69 o 
  11   2 -10     1699.40     1593.75     11.06 o 
  12   2 -10       43.50       39.34      0.95 o 
  13   2 -10      306.54      279.39      2.74 o 
  14   2 -10      497.92      454.26      4.01 o 
  15   2 -10       15.12       17.22      0.73 o 
  16   2 -10      563.76      559.66      4.80 o 
  17   2 -10       85.16       78.42      1.33 o 
  18   2 -10      470.58      449.46      4.13 o 
  19   2 -10      506.56      505.39      4.33 o 
  20   2 -10      119.23      112.37      1.65 o 
  21   2 -10      121.93      119.77      1.98 o 
  22   2 -10      501.04      459.01      4.44 o 
  23   2 -10      109.97      109.50      1.83 o 
  24   2 -10      338.67      330.56      4.12 o 
  25   2 -10      295.51      292.12      3.32 o 
  26   2 -10      197.20      200.82      2.78 o 
  27   2 -10       16.74       16.05      0.97 o 
  28   2 -10      217.47      221.31      3.35 o 
  29   2 -10       38.06       40.02      1.52 o 
  30   2 -10      163.66      168.34      2.93 o 
  31   2 -10       10.47       10.51      1.02 o 
  32   2 -10       98.85      102.61      2.55 o 
  33   2 -10       96.02      103.71      2.59 o 
  34   2 -10      309.62      323.99      4.98 o 
  35   2 -10       82.86       85.56      2.41 o 
  36   2 -10       14.35       15.06      1.55 o 
  37   2 -10        9.99       11.33      1.47 o 
   1   3 -10       50.44       44.38      1.35 o 
   2   3 -10      141.06      135.87      2.47 o 
   3   3 -10        7.85        9.52      0.79 o 
   4   3 -10      114.26      110.64      1.93 o 
   5   3 -10      137.96      127.68      2.28 o 
   6   3 -10       32.33       35.01      1.17 o 
   7   3 -10      105.41      106.01      1.76 o 
   8   3 -10       80.84       78.11      1.45 o 
   9   3 -10       22.90       18.04      0.81 o 
  10   3 -10      107.17      106.75      1.73 o 
  11   3 -10       72.04       67.60      1.41 o 
  12   3 -10       17.67       19.71      0.95 o 
  13   3 -10      314.88      303.22      3.30 o 
  14   3 -10      108.69      104.88      1.77 o 
  15   3 -10       79.20       76.94      1.59 o 
  16   3 -10        8.53        6.18      0.69 o 
  17   3 -10      160.08      157.10      2.34 o 
  18   3 -10       68.30       66.72      1.53 o 
  19   3 -10       60.85       61.79      1.62 o 
  20   3 -10       67.14       63.64      1.65 o 
  21   3 -10       64.41       64.45      1.68 o 
  22   3 -10       80.01       85.32      1.88 o 
  23   3 -10       16.34       16.96      1.27 o 
  24   3 -10        9.36        8.65      0.95 o 
  25   3 -10       29.31       24.59      1.65 o 
  26   3 -10      150.01      143.03      2.87 o 
  27   3 -10        4.53        3.62      0.90 o 
  28   3 -10       21.45       22.31      1.58 o 
  29   3 -10       30.17       28.53      1.82 o 
  30   3 -10       21.48       18.71      1.57 o 
  31   3 -10       22.58       20.82      1.60 o 
  32   3 -10       14.50       12.47      1.47 o 
  33   3 -10        5.67        5.94      1.21 o 
  34   3 -10        8.75       10.01      1.36 o 
   0   4 -10      300.85      292.22      6.90 o 
   1   4 -10      130.67      122.32      2.95 o 
   2   4 -10      216.47      207.95      3.97 o 
   3   4 -10       28.84       28.05      1.59 o 
   4   4 -10       76.84       75.53      2.59 o 
   5   4 -10      287.45      277.06      4.23 o 
   6   4 -10       32.77       33.79      1.52 o 
   7   4 -10      177.85      169.39      2.84 o 
   8   4 -10       60.40       56.89      1.66 o 
   9   4 -10       51.92       48.14      1.48 o 
  10   4 -10      131.36      125.68      2.28 o 
  11   4 -10       69.76       71.72      1.68 o 
  12   4 -10      199.83      195.61      2.85 o 
  13   4 -10      192.97      189.33      2.81 o 
  14   4 -10      108.71      109.67      2.11 o 
  15   4 -10      168.11      167.41      2.54 o 
  16   4 -10       64.60       65.48      1.70 o 
  17   4 -10      195.65      196.30      2.98 o 
  18   4 -10      177.95      181.00      2.87 o 
  19   4 -10      160.11      157.34      3.07 o 
  20   4 -10       24.36       22.30      1.41 o 
  21   4 -10       53.87       54.72      2.05 o 
  22   4 -10      215.05      216.09      3.76 o 
  23   4 -10       55.37       70.06      2.29 o 
  24   4 -10       43.51       48.85      2.03 o 
  25   4 -10       34.56       36.27      1.85 o 
  26   4 -10       81.98       88.63      2.60 o 
  27   4 -10       56.15       56.13      2.19 o 
  28   4 -10        7.38       10.01      1.43 o 
  29   4 -10       61.33       63.91      3.11 o 
  30   4 -10        9.28        7.53      1.56 o 
   1   5 -10       27.22       27.84      1.54 o 
   2   5 -10       11.72        9.41      1.13 o 
   3   5 -10        4.67        6.12      1.25 o 
   4   5 -10        1.68        1.92      0.90 o 
   5   5 -10       30.09       28.90      1.55 o 
   6   5 -10       45.77       45.27      2.56 o 
   7   5 -10       94.01       88.80      2.15 o 
   8   5 -10       18.21       13.70      1.14 o 
   9   5 -10        3.64        4.85      0.86 o 
  10   5 -10       46.71       43.78      1.63 o 
  11   5 -10        6.62        4.06      0.86 o 
  12   5 -10        5.40        4.72      0.88 o 
  13   5 -10       14.71       11.17      1.06 o 
  14   5 -10        1.65        1.59      0.86 o 
  15   5 -10       51.33       51.70      1.81 o 
  16   5 -10        7.88        7.23      1.02 o 
  17   5 -10       18.12       18.27      1.27 o 
  18   5 -10        1.32        2.22      1.19 o 
  19   5 -10       16.01       11.60      1.31 o 
  20   5 -10       20.83       20.83      1.74 o 
  21   5 -10        4.85        4.25      1.26 o 
  22   5 -10       19.41       18.79      1.71 o 
  23   5 -10        9.38        8.51      1.45 o 
   0   6 -10        9.65        8.67      2.07 o 
   1   6 -10       23.79       24.51      1.90 o 
   2   6 -10        5.12        7.14      1.39 o 
   3   6 -10       73.54       73.88      2.59 o 
   4   6 -10       28.51       27.55      1.66 o 
   5   6 -10       31.83       35.91      1.86 o 
   6   6 -10        0.47        0.07      0.95 o 
   7   6 -10       17.14       23.70      1.57 o 
   8   6 -10       45.10       48.03      2.04 o 
   9   6 -10       70.74       67.15      2.47 o 
   2   0  -9      517.69      543.15      4.68 o 
   4   0  -9      167.61      240.68      2.48 o 
   6   0  -9       88.21       86.11      1.21 o 
   8   0  -9      833.62      917.98      7.21 o 
  10   0  -9      448.10      455.54      3.98 o 
  12   0  -9      413.52      412.22      4.17 o 
  14   0  -9     1660.17     1659.81     13.35 o 
  16   0  -9      255.26      268.56      3.13 o 
  18   0  -9     1625.74     1527.78     16.37 o 
  20   0  -9     1166.55     1082.38     10.27 o 
  22   0  -9       65.18       60.34      1.86 o 
  24   0  -9      132.47      114.31      2.06 o 
  26   0  -9       99.91       96.23      2.12 o 
  28   0  -9       34.24       39.62      2.49 o 
  30   0  -9      114.66      111.60      2.59 o 
  32   0  -9       59.06       61.88      2.45 o 
  34   0  -9       46.64       48.83      2.35 o 
  36   0  -9      157.29      156.53      4.57 o 
  38   0  -9      241.40      239.92      8.51 o 
  40   0  -9        3.88        3.07      3.50 o 
   0   1  -9      718.12      803.23      6.98 o 
   1   1  -9     2164.74     2093.68     11.74 o 
   2   1  -9       52.47       71.05      0.78 o 
   3   1  -9      444.13      380.04      2.52 o 
   4   1  -9      344.87      363.50      2.44 o 
   5   1  -9     2308.60     2272.48     12.99 o 
   6   1  -9      163.85      201.55      1.60 o 
   7   1  -9      954.46      889.80      5.27 o 
   8   1  -9      545.74      546.27      3.44 o 
   9   1  -9      934.82      830.11      5.00 o 
  10   1  -9      181.14      187.26      1.47 o 
  11   1  -9     2385.56     2221.25     12.19 o 
  12   1  -9      992.38     1005.22      5.85 o 
  13   1  -9     2514.80     2413.56     13.86 o 
  14   1  -9       30.78       33.13      0.64 o 
  15   1  -9       95.15       95.31      1.15 o 
  16   1  -9     1130.96     1077.02      7.45 o 
  17   1  -9      412.06      373.11      3.38 o 
  18   1  -9      306.74      277.94      2.46 o 
  19   1  -9      787.27      738.30      5.44 o 
  20   1  -9      111.85      109.89      1.51 o 
  21   1  -9      487.70      460.89      3.90 o 
  22   1  -9       22.48       26.55      0.83 o 
  23   1  -9       73.67       72.66      1.28 o 
  24   1  -9       13.60       14.80      0.72 o 
  25   1  -9      586.46      562.72      4.86 o 
  26   1  -9       23.11       24.57      0.95 o 
  27   1  -9      189.57      186.61      2.42 o 
  28   1  -9      158.75      163.87      2.38 o 
  29   1  -9      329.85      323.57      3.69 o 
  30   1  -9        0.86        1.45      0.62 o 
  31   1  -9      316.83      314.12      3.88 o 
  32   1  -9       54.18       54.63      1.81 o 
  33   1  -9      277.48      290.38      4.46 o 
  34   1  -9       69.54       70.64      2.07 o 
  35   1  -9      317.71      333.56      5.06 o 
  36   1  -9        1.92        1.75      0.96 o 
  37   1  -9      139.33      145.85      3.18 o 
  38   1  -9       50.68       42.06      2.52 o 
  39   1  -9       54.46       63.84      2.99 o 
   1   2  -9      138.57      140.56      1.64 o 
   2   2  -9      173.99      188.99      2.04 o 
   3   2  -9      152.18      163.71      1.87 o 
   4   2  -9      270.55      292.41      2.97 o 
   5   2  -9       45.90       42.75      0.98 o 
   6   2  -9       49.53       51.75      1.01 o 
   7   2  -9       25.34       26.68      0.78 o 
   8   2  -9      299.28      295.37      2.88 o 
   9   2  -9       36.74       31.71      0.83 o 
  10   2  -9      818.61      791.58      5.82 o 
  11   2  -9      632.30      608.95      4.80 o 
  12   2  -9      112.59      107.16      1.47 o 
  13   2  -9     1089.64     1017.22      7.46 o 
  14   2  -9      188.63      194.65      2.04 o 
  15   2  -9      341.89      312.68      2.90 o 
  16   2  -9       44.67       40.96      0.95 o 
  17   2  -9       17.93       19.44      0.72 o 
  18   2  -9       19.78       23.17      0.83 o 
  19   2  -9       48.91       49.59      1.12 o 
  20   2  -9       28.41       32.10      0.93 o 
  21   2  -9       17.38       17.21      0.71 o 
  22   2  -9        2.31        2.20      0.47 o 
  23   2  -9      107.33      114.37      1.74 o 
  24   2  -9       12.29       10.65      0.72 o 
  25   2  -9       19.28       19.57      0.88 o 
  26   2  -9       41.44       39.51      1.64 o 
  27   2  -9       10.54       10.00      0.89 o 
  28   2  -9       93.91       93.97      1.96 o 
  29   2  -9       96.99       95.65      2.01 o 
  30   2  -9        1.54        2.15      0.72 o 
  31   2  -9       67.55       68.20      1.76 o 
  32   2  -9       24.07       25.04      1.25 o 
  33   2  -9       11.27        8.71      1.10 o 
  34   2  -9        1.03       -0.16      0.81 o 
  35   2  -9       24.23       21.22      1.38 o 
  36   2  -9       16.47       14.07      1.63 o 
  37   2  -9       96.24       99.28      2.71 o 
  38   2  -9       40.22       37.74      1.92 o 
   0   3  -9      314.87      305.50      4.96 o 
   1   3  -9      298.63      273.12      3.72 o 
   2   3  -9      395.54      375.01      4.67 o 
   3   3  -9      443.16      427.52      4.80 o 
   4   3  -9      356.91      344.15      3.94 o 
   5   3  -9      437.14      385.41      4.35 o 
   6   3  -9      144.33      148.58      2.23 o 
   7   3  -9      594.81      569.54      5.59 o 
   8   3  -9      301.67      276.36      3.33 o 
   9   3  -9      176.44      161.93      2.11 o 
  10   3  -9      175.10      175.88      2.24 o 
  11   3  -9       37.27       39.97      1.09 o 
  12   3  -9      117.51      121.05      1.85 o 
  13   3  -9      565.94      542.48      4.90 o 
  14   3  -9      179.93      171.56      2.28 o 
  15   3  -9      471.90      449.78      4.34 o 
  16   3  -9      374.85      362.47      3.75 o 
  17   3  -9      146.47      142.02      2.17 o 
  18   3  -9      121.75      113.66      1.95 o 
  19   3  -9      266.64      259.90      3.39 o 
  20   3  -9      180.33      176.67      3.33 o 
  21   3  -9      238.51      234.43      3.43 o 
  22   3  -9      229.10      238.46      4.10 o 
  23   3  -9      227.25      223.68      3.34 o 
  24   3  -9      133.33      136.04      2.54 o 
  25   3  -9      128.35      128.79      2.35 o 
  26   3  -9       64.47       67.71      1.76 o 
  27   3  -9       71.01       73.98      1.96 o 
  28   3  -9       30.79       32.45      1.55 o 
  29   3  -9       73.54       83.76      2.37 o 
  30   3  -9       58.89       56.43      2.07 o 
  31   3  -9      146.72      152.05      3.27 o 
  32   3  -9        8.02        6.06      1.15 o 
  33   3  -9        5.49        4.53      1.02 o 
  34   3  -9       48.32       48.63      1.98 o 
  35   3  -9       18.48       20.58      1.53 o 
   1   4  -9       15.80       17.14      1.23 o 
   2   4  -9       11.66       13.16      1.21 o 
   3   4  -9       39.08       39.55      1.98 o 
   4   4  -9      152.49      153.47      3.19 o 
   5   4  -9       83.42       76.38      2.02 o 
   6   4  -9       22.25       25.20      1.32 o 
   7   4  -9        6.88        6.99      0.89 o 
   8   4  -9      103.74      100.27      1.95 o 
   9   4  -9       10.76       11.27      0.89 o 
  10   4  -9        5.11        4.82      0.68 o 
  11   4  -9       15.61       15.20      0.91 o 
  12   4  -9       54.08       55.38      1.48 o 
  13   4  -9       11.55       12.07      0.87 o 
  14   4  -9       25.67       24.36      1.11 o 
  15   4  -9       88.97       82.92      1.83 o 
  16   4  -9        4.41        4.41      0.77 o 
  17   4  -9       78.12       76.35      1.78 o 
  18   4  -9        5.00        5.24      0.84 o 
  19   4  -9        8.24       11.51      1.11 o 
  20   4  -9      154.67      156.93      3.06 o 
  21   4  -9        1.96        2.14      0.84 o 
  22   4  -9       12.45        6.79      1.06 o 
  23   4  -9        0.29       -0.21      0.78 o 
  24   4  -9       24.32       24.01      1.55 o 
  25   4  -9       30.30       35.40      1.81 o 
  26   4  -9       40.93       37.86      1.87 o 
  27   4  -9       13.72       12.37      1.34 o 
  28   4  -9       13.76       12.53      1.35 o 
  29   4  -9       71.15       66.99      2.91 o 
  30   4  -9        0.97        0.69      1.44 o 
  31   4  -9       17.72       20.12      1.80 o 
   0   5  -9       27.69       22.79      2.61 o 
   1   5  -9       23.24       25.54      1.44 o 
   2   5  -9      208.93      215.55      3.75 o 
   3   5  -9       94.05       95.35      2.66 o 
   4   5  -9       75.42       71.89      2.13 o 
   5   5  -9       50.53       49.76      1.87 o 
   6   5  -9      126.17      133.10      2.87 o 
   7   5  -9       40.21       40.63      2.44 o 
   8   5  -9       72.24       72.65      1.88 o 
   9   5  -9       11.64       12.14      1.14 o 
  10   5  -9       80.51       82.29      2.03 o 
  11   5  -9        2.46        1.76      0.75 o 
  12   5  -9       57.74       60.98      1.82 o 
  13   5  -9       32.63       34.57      1.57 o 
  14   5  -9       84.76       88.27      2.28 o 
  15   5  -9       46.02       42.65      1.64 o 
  16   5  -9       42.83       46.94      1.95 o 
  17   5  -9      120.59      116.58      2.53 o 
  18   5  -9       77.99       85.38      2.61 o 
  19   5  -9       40.62       42.00      2.27 o 
  20   5  -9       17.01       24.09      1.59 o 
  21   5  -9       46.55       50.84      2.35 o 
  22   5  -9       74.60       79.73      2.77 o 
  23   5  -9       27.43       35.01      2.23 o 
  24   5  -9       33.40       31.46      2.02 o 
   1   6  -9        2.12        2.79      1.23 o 
   2   6  -9        5.96        6.13      1.33 o 
   3   6  -9       24.19       22.84      1.82 o 
   4   6  -9       26.48       24.15      1.52 o 
   5   6  -9       21.27       19.31      1.44 o 
   6   6  -9       22.47       19.65      1.44 o 
   7   6  -9        0.42        0.57      0.97 o 
   8   6  -9       20.26       20.75      1.57 o 
   9   6  -9        2.03        0.98      1.03 o 
  10   6  -9        3.45        4.87      1.15 o 
  11   6  -9        8.23        7.32      1.26 o 
  12   6  -9        6.48        5.50      1.24 o 
   0   0  -8      238.45      406.66      5.60 o 
   2   0  -8     1030.65      989.87      8.82 o 
   4   0  -8      961.47     1063.26      9.94 o 
   6   0  -8     1808.97     1726.96     15.50 o 
   8   0  -8     1452.05     1491.44     12.58 o 
  10   0  -8     1637.41     1632.10     12.88 o 
  12   0  -8     1308.54     1269.64      9.97 o 
  14   0  -8      250.89      211.84      2.29 o 
  16   0  -8     2441.94     2173.87     19.70 o 
  18   0  -8      180.32      178.28      3.76 o 
  20   0  -8      604.14      569.05      5.85 o 
  22   0  -8      249.15      238.61      3.22 o 
  24   0  -8      493.65      484.03      5.36 o 
  26   0  -8      102.88      100.99      2.13 o 
  28   0  -8      297.30      289.71      4.43 o 
  30   0  -8      271.12      267.44      4.30 o 
  32   0  -8      738.90      752.99     10.43 o 
  34   0  -8      434.84      437.57      8.14 o 
  36   0  -8       11.18       15.73      2.41 o 
  38   0  -8      262.39      275.53     15.19 o 
  40   0  -8      199.24      211.88      9.30 o 
   1   1  -8      185.59      187.40      1.64 o 
   2   1  -8      123.19      167.40      1.39 o 
   3   1  -8      595.80      656.71      4.24 o 
   4   1  -8       14.38       13.60      0.32 o 
   5   1  -8      192.99      224.14      1.62 o 
   6   1  -8      796.78      862.58      4.99 o 
   7   1  -8      664.04      717.01      4.44 o 
   8   1  -8        8.39        9.53      0.39 o 
   9   1  -8      415.29      439.20      2.77 o 
  10   1  -8       52.39       43.20      0.57 o 
  11   1  -8      333.64      342.75      2.24 o 
  12   1  -8      484.70      515.08      3.15 o 
  13   1  -8      383.97      379.01      2.83 o 
  14   1  -8       21.92       15.61      0.46 o 
  15   1  -8      282.98      257.32      2.08 o 
  16   1  -8      412.12      424.37      3.06 o 
  17   1  -8      110.21      103.14      1.20 o 
  18   1  -8      150.33      121.48      1.41 o 
  19   1  -8      155.28      158.09      1.73 o 
  20   1  -8      121.37      112.05      1.39 o 
  21   1  -8      177.28      162.78      1.76 o 
  22   1  -8      124.09      114.33      1.50 o 
  23   1  -8      181.29      171.24      1.94 o 
  24   1  -8        7.77        8.53      0.57 o 
  25   1  -8      160.57      160.74      1.93 o 
  26   1  -8       26.59       29.54      0.89 o 
  27   1  -8       58.45       62.68      1.30 o 
  28   1  -8       86.01       83.91      1.65 o 
  29   1  -8       89.51       87.04      1.63 o 
  30   1  -8       82.83       83.48      1.71 o 
  31   1  -8       26.83       30.61      1.59 o 
  32   1  -8       55.71       55.73      1.80 o 
  33   1  -8       70.25       73.79      2.03 o 
  34   1  -8       47.16       48.06      1.91 o 
  35   1  -8      225.35      216.12      3.64 o 
  36   1  -8       47.97       45.97      1.90 o 
  37   1  -8        2.78        2.34      1.08 o 
  38   1  -8        2.92        3.17      1.15 o 
  39   1  -8        0.47        1.77      1.37 o 
  40   1  -8       67.65       77.57      3.59 o 
   0   2  -8       43.53       26.88      0.98 o 
   1   2  -8      208.22      223.53      2.26 o 
   2   2  -8     1064.42     1029.16      7.80 o 
   3   2  -8      214.56      194.11      2.04 o 
   4   2  -8      208.28      203.00      2.27 o 
   5   2  -8      713.97      713.50      5.93 o 
   6   2  -8      886.89      817.90      6.72 o 
   7   2  -8      107.17       84.57      1.26 o 
   8   2  -8      425.19      380.97      3.42 o 
   9   2  -8      755.83      761.87      5.80 o 
  10   2  -8     1101.46     1081.83      7.52 o 
  11   2  -8      723.69      733.16      5.45 o 
  12   2  -8      111.38       88.85      1.21 o 
  13   2  -8        3.83        3.87      0.43 o 
  14   2  -8     1056.09     1019.10      6.84 o 
  15   2  -8       27.73       29.82      0.75 o 
  16   2  -8      517.80      520.78      4.04 o 
  17   2  -8       23.80       22.17      0.74 o 
  18   2  -8      399.71      397.08      3.51 o 
  19   2  -8      195.04      185.00      2.10 o 
  20   2  -8      109.21       98.16      1.47 o 
  21   2  -8      366.98      347.57      3.31 o 
  22   2  -8       29.57       29.81      0.93 o 
  23   2  -8       89.62       92.33      1.43 o 
  24   2  -8      284.22      276.15      2.93 o 
  25   2  -8      117.32      111.25      1.89 o 
  26   2  -8      271.96      271.29      3.43 o 
  27   2  -8       61.05       58.62      1.53 o 
  28   2  -8      246.28      244.94      3.28 o 
  29   2  -8      112.72      112.67      2.16 o 
  30   2  -8       82.54       79.87      1.85 o 
  31   2  -8       19.71       19.89      1.14 o 
  32   2  -8       83.57       86.18      1.97 o 
  33   2  -8       33.83       30.97      1.37 o 
  34   2  -8       25.13       22.96      1.30 o 
  35   2  -8        7.25        6.12      1.01 o 
  36   2  -8       64.41       62.29      2.19 o 
  37   2  -8       11.14       11.08      1.29 o 
  38   2  -8       84.59       85.70      2.57 o 
   1   3  -8      197.98      200.88      2.77 o 
   2   3  -8      146.56      156.93      2.58 o 
   3   3  -8      189.70      208.57      2.95 o 
   4   3  -8       12.87       17.37      0.85 o 
   5   3  -8       64.73       68.43      1.44 o 
   6   3  -8      257.94      254.54      3.07 o 
   7   3  -8      197.30      189.77      2.35 o 
   8   3  -8      359.34      363.03      3.43 o 
   9   3  -8      372.81      364.21      3.45 o 
  10   3  -8       56.50       62.40      1.22 o 
  11   3  -8       50.85       48.27      1.10 o 
  12   3  -8       56.71       60.89      1.27 o 
  13   3  -8      186.23      184.76      2.40 o 
  14   3  -8      147.13      156.69      2.34 o 
  15   3  -8      524.94      509.22      4.70 o 
  16   3  -8      136.47      130.27      1.95 o 
  17   3  -8      186.26      178.34      2.35 o 
  18   3  -8      170.49      167.53      2.29 o 
  19   3  -8       57.02       54.29      1.91 o 
  20   3  -8       20.94       19.76      1.24 o 
  21   3  -8       53.34       58.20      1.64 o 
  22   3  -8       41.22       44.98      1.53 o 
  23   3  -8       27.43       28.50      1.20 o 
  24   3  -8      157.70      156.13      2.54 o 
  25   3  -8       17.42       16.46      1.03 o 
  26   3  -8       38.25       40.99      1.65 o 
  27   3  -8       39.46       36.34      1.40 o 
  28   3  -8        3.45        3.72      0.91 o 
  29   3  -8       28.21       28.68      1.49 o 
  30   3  -8       27.25       23.47      1.49 o 
  31   3  -8       26.11       21.44      1.49 o 
  32   3  -8       26.74       25.90      1.60 o 
  33   3  -8       38.99       36.21      1.84 o 
  34   3  -8        3.88        5.25      1.09 o 
  35   3  -8       27.33       20.12      1.49 o 
  36   3  -8       10.86       14.22      1.36 o 
   0   4  -8      994.34      994.65     14.76 o 
   1   4  -8      188.92      183.77      3.19 o 
   2   4  -8      362.09      358.12      4.75 o 
   3   4  -8      192.88      181.18      3.13 o 
   4   4  -8       45.75       47.63      1.50 o 
   5   4  -8       22.81       22.47      1.11 o 
   6   4  -8      166.18      162.15      2.80 o 
   7   4  -8       66.07       66.14      1.66 o 
   8   4  -8       93.89       92.10      1.75 o 
   9   4  -8       60.44       60.29      1.45 o 
  10   4  -8       72.47       65.00      1.52 o 
  11   4  -8      122.44      121.75      2.08 o 
  12   4  -8       61.38       64.38      2.50 o 
  13   4  -8      109.52      110.35      2.01 o 
  14   4  -8       99.26       99.38      2.56 o 
  15   4  -8       60.09       59.93      1.55 o 
  16   4  -8      118.59      114.75      2.12 o 
  17   4  -8       75.34       79.58      1.90 o 
  18   4  -8      389.45      369.89      4.57 o 
  19   4  -8      308.94      307.23      5.24 o 
  20   4  -8       97.65       97.23      2.62 o 
  21   4  -8       41.44       51.41      1.86 o 
  22   4  -8      107.86      112.73      2.59 o 
  23   4  -8       72.62       82.02      2.23 o 
  24   4  -8      129.92      134.96      2.93 o 
  25   4  -8       57.04       58.06      2.14 o 
  26   4  -8       34.45       37.83      2.18 o 
  27   4  -8       22.46       21.14      1.52 o 
  28   4  -8       15.60       17.51      1.49 o 
  29   4  -8       14.67       13.72      1.53 o 
  30   4  -8       30.59       33.20      2.18 o 
  31   4  -8       24.11       31.06      2.06 o 
  32   4  -8       43.62       41.72      2.44 o 
   1   5  -8        8.35        8.31      0.85 o 
   2   5  -8       25.46       23.73      1.34 o 
   3   5  -8       88.89       89.67      2.25 o 
   4   5  -8        7.89        6.87      0.93 o 
   5   5  -8       44.67       43.64      1.67 o 
   6   5  -8       99.63      107.50      2.63 o 
   7   5  -8        6.60        4.71      0.79 o 
   8   5  -8       31.28       31.32      1.30 o 
   9   5  -8        4.62        4.49      0.78 o 
  10   5  -8       17.12       15.38      1.05 o 
  11   5  -8       43.66       43.49      2.16 o 
  12   5  -8       19.34       19.65      1.15 o 
  13   5  -8        5.65        6.98      0.98 o 
  14   5  -8       75.74       75.56      1.87 o 
  15   5  -8        7.01        7.33      0.89 o 
  16   5  -8        9.81       11.51      1.05 o 
  17   5  -8       43.86       46.58      1.90 o 
  18   5  -8       19.34       18.63      1.44 o 
  19   5  -8        9.38        9.46      1.55 o 
  20   5  -8       17.49       16.30      1.61 o 
  21   5  -8       31.70       35.43      2.06 o 
  22   5  -8       18.76       18.31      1.66 o 
  23   5  -8        6.47        4.52      1.29 o 
  24   5  -8       19.67       16.15      1.63 o 
  25   5  -8       17.71       21.64      1.78 o 
   0   6  -8       88.44       89.88      4.16 o 
   1   6  -8        3.34        0.32      1.14 o 
   2   6  -8        1.55        0.47      1.17 o 
   3   6  -8       42.33       45.69      2.28 o 
   4   6  -8       64.87       60.73      2.54 o 
   5   6  -8       50.95       58.87      2.10 o 
   6   6  -8       40.97       39.78      1.81 o 
   7   6  -8       39.74       43.83      1.99 o 
   8   6  -8       16.08       14.08      1.36 o 
   9   6  -8      128.17      138.90      3.99 o 
  10   6  -8        0.03        2.19      1.20 o 
  11   6  -8       36.56       39.03      1.94 o 
  12   6  -8       51.91       50.25      2.27 o 
  13   6  -8       22.61       27.05      1.70 o 
  14   6  -8        2.91        2.44      1.05 o 
   2   0  -7     2158.76     2470.22     22.82 o 
   4   0  -7     3514.58     4184.72     37.74 o 
   6   0  -7      122.15      153.34      2.00 o 
   8   0  -7      150.34      155.63      1.94 o 
  10   0  -7        9.63       12.61      0.56 o 
  12   0  -7       63.72       87.36      1.27 o 
  14   0  -7       75.72       74.63      1.14 o 
  16   0  -7      105.97      116.48      1.64 o 
  18   0  -7      227.92      245.24      2.78 o 
  20   0  -7      825.35      755.74      7.45 o 
  22   0  -7       66.49       56.55      1.35 o 
  24   0  -7       72.18       72.38      1.56 o 
  26   0  -7      271.66      262.56      3.74 o 
  28   0  -7       46.62       47.38      1.51 o 
  30   0  -7       46.53       52.68      1.78 o 
  32   0  -7       18.40       22.78      1.64 o 
  34   0  -7       41.84       40.46      2.52 o 
  36   0  -7       28.08       26.49      2.58 o 
  38   0  -7      128.46      121.89      5.89 o 
  40   0  -7      303.47      301.69     18.90 o 
   0   1  -7      362.28      323.27      4.25 o 
   1   1  -7       98.47      133.45      1.51 o 
   2   1  -7      567.42      666.55      4.92 o 
   3   1  -7     1593.10     1637.83     11.33 o 
   4   1  -7       61.58       59.13      0.75 o 
   5   1  -7      941.56      917.25      6.31 o 
   6   1  -7      962.52     1192.31      8.06 o 
   7   1  -7      192.84      157.24      1.34 o 
   8   1  -7      140.06      152.22      1.29 o 
   9   1  -7      638.60      641.49      3.92 o 
  10   1  -7       43.55       58.67      0.68 o 
  11   1  -7      378.11      338.40      2.32 o 
  12   1  -7      100.92       87.63      0.92 o 
  13   1  -7      611.42      571.87      3.62 o 
  14   1  -7      518.19      512.19      3.48 o 
  15   1  -7       96.29       76.70      0.94 o 
  16   1  -7      256.29      277.95      2.35 o 
  17   1  -7      932.77      860.59      5.61 o 
  18   1  -7      121.48       94.27      1.12 o 
  19   1  -7       46.65       55.30      0.89 o 
  20   1  -7      172.91      152.42      1.64 o 
  21   1  -7      543.17      506.39      4.00 o 
  22   1  -7      242.87      212.57      2.16 o 
  23   1  -7      142.93      137.39      1.68 o 
  24   1  -7       47.15       42.18      0.95 o 
  25   1  -7      134.75      122.72      1.62 o 
  26   1  -7       92.07       87.31      1.38 o 
  27   1  -7      277.65      264.72      2.77 o 
  28   1  -7       14.76       16.93      0.84 o 
  29   1  -7      444.62      438.07      4.46 o 
  30   1  -7       34.04       34.96      1.24 o 
  31   1  -7       40.17       41.35      1.46 o 
  32   1  -7       11.45       10.34      1.01 o 
  33   1  -7       38.33       41.31      1.52 o 
  34   1  -7       50.80       53.84      1.71 o 
  35   1  -7      169.58      168.41      2.96 o 
  36   1  -7       23.49       24.64      1.34 o 
  37   1  -7       63.57       66.03      2.36 o 
  38   1  -7      121.55      118.58      3.08 o 
  39   1  -7       48.49       49.55      2.67 o 
  40   1  -7       35.34       30.76      2.35 o 
  41   1  -7       28.02       28.18      4.44 o 
   1   2  -7       22.18       26.46      0.69 o 
   2   2  -7      247.83      260.32      2.29 o 
   3   2  -7      319.22      336.98      3.22 o 
   4   2  -7      131.19      151.17      1.72 o 
   5   2  -7      344.58      391.08      3.59 o 
   6   2  -7       88.14       96.51      1.41 o 
   7   2  -7      345.89      369.17      3.10 o 
   8   2  -7       38.23       28.64      0.64 o 
   9   2  -7      158.89      155.67      1.58 o 
  10   2  -7      575.49      574.13      4.06 o 
  11   2  -7      772.51      767.47      5.20 o 
  12   2  -7      102.22       79.82      1.18 o 
  13   2  -7      190.47      200.91      1.81 o 
  14   2  -7      242.29      231.97      2.02 o 
  15   2  -7        8.53        8.51      0.57 o 
  16   2  -7       58.91       49.46      0.90 o 
  17   2  -7      383.39      352.96      3.04 o 
  18   2  -7        6.54        6.97      0.48 o 
  19   2  -7       39.44       35.82      0.86 o 
  20   2  -7       24.87       24.42      0.76 o 
  21   2  -7       60.90       51.30      1.08 o 
  22   2  -7       62.61       59.88      1.18 o 
  23   2  -7        6.93        6.56      0.54 o 
  24   2  -7       67.69       58.30      1.23 o 
  25   2  -7      109.80      104.23      1.90 o 
  26   2  -7       97.39       95.53      1.85 o 
  27   2  -7        9.58        9.61      0.83 o 
  28   2  -7       10.12        8.07      0.91 o 
  29   2  -7       31.65       26.31      1.17 o 
  30   2  -7       86.61       80.55      2.33 o 
  31   2  -7      180.85      173.15      2.76 o 
  32   2  -7       42.87       42.97      1.48 o 
  33   2  -7       62.53       58.00      1.68 o 
  34   2  -7       23.58       23.33      1.30 o 
  35   2  -7      101.68      109.67      2.58 o 
  36   2  -7       14.58       14.30      1.36 o 
  37   2  -7       17.89       15.00      1.43 o 
  38   2  -7        2.58        3.33      1.09 o 
  39   2  -7       53.50       54.60      2.58 o 
   0   3  -7      516.71      499.91      7.82 o 
   1   3  -7      279.47      289.88      3.52 o 
   2   3  -7      218.63      220.01      2.87 o 
   3   3  -7      676.64      652.52      6.59 o 
   4   3  -7       60.89       57.10      1.30 o 
   5   3  -7      350.10      320.66      3.40 o 
   6   3  -7       59.05       48.74      1.19 o 
   7   3  -7      144.49      169.01      2.16 o 
   8   3  -7      326.77      297.11      2.93 o 
   9   3  -7      950.18      920.96      7.13 o 
  10   3  -7       51.10       53.10      1.16 o 
  11   3  -7        2.23        2.13      0.45 o 
  12   3  -7      448.61      430.61      4.04 o 
  13   3  -7      284.07      280.19      2.96 o 
  14   3  -7       25.85       26.46      0.96 o 
  15   3  -7       95.65       86.29      1.44 o 
  16   3  -7      238.37      230.09      2.55 o 
  17   3  -7       50.51       49.05      1.19 o 
  18   3  -7       27.61       27.63      1.05 o 
  19   3  -7      100.61       99.77      1.91 o 
  20   3  -7      116.78      103.56      2.07 o 
  21   3  -7      398.97      381.09      4.58 o 
  22   3  -7      152.93      151.16      2.60 o 
  23   3  -7      153.65      149.33      2.61 o 
  24   3  -7       63.26       63.04      1.59 o 
  25   3  -7       25.59       25.07      1.16 o 
  26   3  -7       59.78       62.57      1.76 o 
  27   3  -7      103.30       96.62      2.03 o 
  28   3  -7       21.68       17.18      1.25 o 
  29   3  -7       28.94       25.44      1.33 o 
  30   3  -7       35.67       33.92      1.60 o 
  31   3  -7       14.22       12.16      1.50 o 
  32   3  -7       36.02       37.70      1.81 o 
  33   3  -7        9.28        7.19      1.29 o 
  34   3  -7      124.23      130.63      3.29 o 
  35   3  -7      103.44      101.79      3.09 o 
  36   3  -7       42.66       44.40      1.95 o 
   1   4  -7       35.34       40.83      1.43 o 
   2   4  -7       66.67       69.48      1.96 o 
   3   4  -7      129.98      131.10      2.58 o 
   4   4  -7      170.76      175.18      2.75 o 
   5   4  -7      180.09      175.25      2.77 o 
   6   4  -7       48.35       45.95      1.41 o 
   7   4  -7       80.53       82.85      1.72 o 
   8   4  -7       25.09       25.14      1.07 o 
   9   4  -7       68.76       66.87      1.48 o 
  10   4  -7        4.06        5.28      0.64 o 
  11   4  -7       22.80       23.43      0.98 o 
  12   4  -7      123.12      119.56      2.03 o 
  13   4  -7       47.85       46.34      1.34 o 
  14   4  -7      194.08      193.37      2.72 o 
  15   4  -7       46.68       42.70      1.54 o 
  16   4  -7        2.58        3.28      0.72 o 
  17   4  -7       68.26       68.87      1.73 o 
  18   4  -7       75.02       77.59      2.46 o 
  19   4  -7      250.90      241.42      3.78 o 
  20   4  -7       69.12       67.75      2.24 o 
  21   4  -7       40.15       38.62      1.62 o 
  22   4  -7       45.82       42.75      1.72 o 
  23   4  -7       15.04       12.88      1.16 o 
  24   4  -7       42.00       41.04      1.73 o 
  25   4  -7      135.86      123.28      3.19 o 
  26   4  -7        3.17        3.54      1.03 o 
  27   4  -7       16.14       15.61      1.40 o 
  28   4  -7        4.60        3.80      1.15 o 
  29   4  -7       22.47       19.69      1.85 o 
  30   4  -7       11.29       10.58      2.70 o 
  31   4  -7       24.77       29.67      2.14 o 
  32   4  -7       60.98       67.86      2.34 o 
   0   5  -7      200.86      213.62      4.46 o 
   1   5  -7       95.36       92.46      2.05 o 
   2   5  -7       34.08       34.27      1.48 o 
   3   5  -7       95.35       98.01      3.24 o 
   4   5  -7       94.00       98.28      2.77 o 
   5   5  -7      220.53      209.80      4.11 o 
   6   5  -7       19.89       20.94      1.55 o 
   7   5  -7        4.61        5.27      0.83 o 
   8   5  -7      211.34      219.62      3.24 o 
   9   5  -7      106.88      107.90      2.15 o 
  10   5  -7       51.07       54.39      1.59 o 
  11   5  -7       11.56        9.63      0.90 o 
  12   5  -7       29.73       33.30      2.38 o 
  13   5  -7        1.81        1.68      0.67 o 
  14   5  -7      144.84      145.31      2.55 o 
  15   5  -7      109.97      107.69      2.21 o 
  16   5  -7       21.58       23.34      1.35 o 
  17   5  -7       82.88       81.07      2.46 o 
  18   5  -7       51.87       58.51      2.38 o 
  19   5  -7       40.28       45.38      2.21 o 
  20   5  -7       81.78       80.94      2.69 o 
  21   5  -7      115.05      104.26      3.41 o 
  22   5  -7      123.08      126.25      3.33 o 
  23   5  -7       40.16       41.05      2.15 o 
  24   5  -7       40.56       45.61      2.38 o 
  25   5  -7        9.24       13.71      1.52 o 
  26   5  -7       46.41       46.15      2.32 o 
   1   6  -7        5.63        4.95      1.29 o 
   2   6  -7       87.68       89.74      2.86 o 
   3   6  -7       38.91       34.58      2.32 o 
   4   6  -7       61.84       66.82      2.56 o 
   5   6  -7       75.27       75.55      2.22 o 
   6   6  -7        8.49        6.87      1.25 o 
   7   6  -7       17.73       17.74      1.41 o 
   8   6  -7       12.91       10.67      1.25 o 
   9   6  -7       13.33       10.55      1.27 o 
  10   6  -7       18.75       17.10      1.55 o 
  11   6  -7        1.31        2.89      0.99 o 
  12   6  -7        5.95        6.24      1.17 o 
  13   6  -7       24.54       19.67      1.53 o 
  14   6  -7       15.17       12.45      2.14 o 
  15   6  -7        5.08        3.79      1.33 o 
  16   6  -7       24.96       20.47      1.95 o 
   0   0  -6     3059.16     3617.17     48.92 o 
   2   0  -6     8365.44     8881.61     98.98 o 
   4   0  -6      722.34     1032.44     19.43 o 
   6   0  -6     5213.30     5416.88     54.82 o 
   8   0  -6      968.38      956.26      9.34 o 
  10   0  -6     4557.55     4913.23     59.48 o 
  12   0  -6      688.47      663.81      6.42 o 
  14   0  -6      440.83      407.05      3.87 o 
  16   0  -6      256.56      184.13      2.64 o 
  18   0  -6     1987.81     1874.19     15.26 o 
  20   0  -6      702.90      632.98      6.47 o 
  22   0  -6     1079.54     1016.94      9.70 o 
  24   0  -6      341.07      298.92      3.97 o 
  26   0  -6      506.82      479.74      5.75 o 
  28   0  -6      126.91      143.94      2.60 o 
  30   0  -6       90.51       82.22      2.13 o 
  32   0  -6      603.11      589.63      9.42 o 
  34   0  -6      198.50      203.89      4.93 o 
  36   0  -6        8.43        7.96      1.81 o 
  38   0  -6       61.28       67.15      4.61 o 
  40   0  -6       78.31       88.56      5.23 o 
  42   0  -6       70.20       77.91      5.37 o 
   1   1  -6     1225.03     1412.47     12.64 o 
   2   1  -6     1279.63     1536.26     12.74 o 
   3   1  -6        9.55       20.25      0.61 o 
   4   1  -6      354.30      388.44      3.33 o 
   5   1  -6      812.33      872.29      6.43 o 
   6   1  -6      145.26      141.68      1.36 o 
   7   1  -6      834.50      889.81      6.32 o 
   8   1  -6       98.69      145.81      1.38 o 
   9   1  -6      613.47      634.90      4.50 o 
  10   1  -6      106.52      148.41      1.30 o 
  11   1  -6      262.71      293.19      2.18 o 
  12   1  -6       99.54      108.89      1.03 o 
  13   1  -6      162.67      171.82      1.64 o 
  14   1  -6       17.11       16.36      0.45 o 
  15   1  -6       42.81       45.95      0.72 o 
  16   1  -6       34.14       40.34      0.68 o 
  17   1  -6       26.26       18.45      0.51 o 
  18   1  -6      207.30      208.38      1.79 o 
  19   1  -6       15.29       15.10      0.55 o 
  20   1  -6       34.45       28.40      0.67 o 
  21   1  -6        7.18        5.76      0.44 o 
  22   1  -6       98.56       78.38      1.19 o 
  23   1  -6       11.83        9.30      0.56 o 
  24   1  -6      158.38      157.42      1.97 o 
  25   1  -6        4.53        6.57      0.60 o 
  26   1  -6       26.13       22.43      0.80 o 
  27   1  -6      150.51      152.93      1.96 o 
  28   1  -6       66.78       70.53      1.44 o 
  29   1  -6        7.59        8.01      0.75 o 
  30   1  -6       47.55       46.28      1.47 o 
  31   1  -6       23.37       20.23      1.11 o 
  32   1  -6       35.68       33.22      1.38 o 
  33   1  -6       32.73       31.30      1.34 o 
  34   1  -6       81.27       84.42      2.03 o 
  35   1  -6       74.57       70.48      1.90 o 
  36   1  -6       77.65       70.04      2.09 o 
  37   1  -6       70.57       75.28      2.30 o 
  38   1  -6       49.82       50.72      2.15 o 
  39   1  -6        3.19        4.75      1.22 o 
  40   1  -6       28.72       29.46      2.53 o 
  41   1  -6        9.83       12.10      2.16 o 
   0   2  -6     1987.79     1965.62     18.86 o 
   1   2  -6      528.58      573.63      4.39 o 
   2   2  -6     2156.69     2135.96     14.89 o 
   3   2  -6      154.76      154.90      1.70 o 
   4   2  -6      627.90      697.01      5.45 o 
   5   2  -6      111.66      116.90      1.41 o 
   6   2  -6      890.44      897.88      6.60 o 
   7   2  -6      464.86      425.97      3.49 o 
   8   2  -6      631.67      591.87      4.11 o 
   9   2  -6       67.68       72.34      0.89 o 
  10   2  -6      171.99      123.83      1.24 o 
  11   2  -6      716.35      725.71      4.81 o 
  12   2  -6     1080.08      989.19      6.31 o 
  13   2  -6       73.35       73.44      0.97 o 
  14   2  -6      624.39      591.06      3.95 o 
  15   2  -6       58.75       46.78      0.78 o 
  16   2  -6      884.68      837.18      5.60 o 
  17   2  -6      265.44      240.21      2.20 o 
  18   2  -6      123.28      110.75      1.37 o 
  19   2  -6       74.57       72.41      1.25 o 
  20   2  -6      493.53      438.81      3.79 o 
  21   2  -6       38.23       40.26      0.97 o 
  22   2  -6      116.24      108.69      1.56 o 
  23   2  -6       68.27       63.62      1.22 o 
  24   2  -6      948.01      900.60      6.64 o 
  25   2  -6        9.22       11.08      0.77 o 
  26   2  -6      210.75      211.06      2.50 o 
  27   2  -6      163.84      156.05      2.22 o 
  28   2  -6      148.77      145.74      2.16 o 
  29   2  -6       14.40       12.96      0.92 o 
  30   2  -6       57.85       59.12      1.59 o 
  31   2  -6       71.41       68.53      1.71 o 
  32   2  -6      213.70      211.98      3.13 o 
  33   2  -6       65.51       60.01      1.70 o 
  34   2  -6        6.42        4.51      0.96 o 
  35   2  -6      102.84      101.44      2.61 o 
  36   2  -6      125.60      135.24      3.11 o 
  37   2  -6      167.82      172.60      3.51 o 
  38   2  -6       66.72       71.20      2.34 o 
  39   2  -6       20.89       27.78      1.86 o 
  40   2  -6      131.94      145.08      3.62 o 
   1   3  -6      505.77      534.33      4.96 o 
   2   3  -6       82.03       87.20      1.52 o 
   3   3  -6       55.94       65.60      1.28 o 
   4   3  -6       63.50       60.33      1.32 o 
   5   3  -6       17.13       13.73      0.75 o 
   6   3  -6       35.31       32.29      0.94 o 
   7   3  -6      133.18      125.41      1.73 o 
   8   3  -6      417.84      418.82      3.86 o 
   9   3  -6      259.35      253.49      2.59 o 
  10   3  -6       68.98       66.36      1.20 o 
  11   3  -6       92.10       93.99      1.51 o 
  12   3  -6        0.41        0.86      0.38 o 
  13   3  -6       74.55       69.30      1.23 o 
  14   3  -6       54.71       53.78      1.10 o 
  15   3  -6      133.07      133.75      1.90 o 
  16   3  -6      157.30      139.34      2.18 o 
  17   3  -6       86.42       87.31      1.59 o 
  18   3  -6        6.71        6.16      0.70 o 
  19   3  -6       10.67       10.40      0.75 o 
  20   3  -6       24.21       20.48      0.96 o 
  21   3  -6      155.72      155.04      2.43 o 
  22   3  -6       29.62       29.88      1.18 o 
  23   3  -6       79.82       76.75      1.75 o 
  24   3  -6       78.78       77.71      1.77 o 
  25   3  -6       52.00       51.23      1.42 o 
  26   3  -6       52.03       50.45      1.44 o 
  27   3  -6      134.47      126.02      2.30 o 
  28   3  -6       32.06       30.93      1.32 o 
  29   3  -6      212.44      203.82      3.08 o 
  30   3  -6        1.62        1.92      0.77 o 
  31   3  -6        9.17        9.82      1.17 o 
  32   3  -6       19.02       21.82      1.48 o 
  33   3  -6       48.19       51.10      2.01 o 
  34   3  -6       46.05       49.72      2.24 o 
  35   3  -6      135.10      123.01      2.73 o 
  36   3  -6        5.15        3.55      1.00 o 
  37   3  -6       64.55       73.94      2.43 o 
   0   4  -6      301.79      282.09      4.96 o 
   1   4  -6       11.97       15.58      1.20 o 
   2   4  -6       73.44       72.59      1.88 o 
   3   4  -6      476.11      465.37      5.23 o 
   4   4  -6      306.33      301.28      3.87 o 
   5   4  -6      494.04      505.44      5.37 o 
   6   4  -6      686.20      689.21      6.89 o 
   7   4  -6      330.71      334.23      3.87 o 
   8   4  -6       38.67       38.49      1.43 o 
   9   4  -6       40.25       39.80      1.15 o 
  10   4  -6      214.32      207.36      2.63 o 
  11   4  -6      207.40      193.44      2.52 o 
  12   4  -6       30.21       30.37      1.06 o 
  13   4  -6      115.92      112.47      1.90 o 
  14   4  -6      293.65      285.36      3.64 o 
  15   4  -6      195.68      188.66      2.81 o 
  16   4  -6       51.67       53.93      1.50 o 
  17   4  -6       73.10       71.27      1.73 o 
  18   4  -6       81.26       76.96      2.00 o 
  19   4  -6      126.88      121.16      2.53 o 
  20   4  -6      219.85      217.82      4.08 o 
  21   4  -6       17.72       21.64      1.31 o 
  22   4  -6        2.05        2.07      0.75 o 
  23   4  -6        9.00        9.09      0.97 o 
  24   4  -6      293.70      287.20      4.07 o 
  25   4  -6       32.39       32.23      1.60 o 
  26   4  -6       42.28       38.75      1.75 o 
  27   4  -6      149.38      150.99      3.22 o 
  28   4  -6       60.37       59.16      2.35 o 
  29   4  -6      125.83      128.88      3.65 o 
  30   4  -6       39.85       39.87      2.12 o 
  31   4  -6       31.98       40.83      2.16 o 
  32   4  -6      113.24      109.40      2.86 o 
  33   4  -6       11.31       17.50      1.50 o 
   1   5  -6       43.63       44.14      2.01 o 
   2   5  -6       91.59       86.27      2.57 o 
   3   5  -6      113.25      106.47      3.26 o 
   4   5  -6        9.61        7.43      1.17 o 
   5   5  -6        5.57        3.07      1.12 o 
   6   5  -6       85.59       86.95      2.57 o 
   7   5  -6      180.54      173.78      4.68 o 
   8   5  -6       77.72       78.17      2.23 o 
   9   5  -6       68.13       69.82      1.96 o 
  10   5  -6       30.23       30.07      1.41 o 
  11   5  -6       27.51       25.72      2.64 o 
  12   5  -6        4.71        3.34      0.81 o 
  13   5  -6        3.94        2.72      0.80 o 
  14   5  -6       77.69       77.76      2.04 o 
  15   5  -6       13.56       13.28      1.55 o 
  16   5  -6       12.42       12.84      1.32 o 
  17   5  -6       86.44       81.92      2.45 o 
  18   5  -6       41.35       37.62      2.40 o 
  19   5  -6       53.82       51.21      2.24 o 
  20   5  -6       22.98       23.61      1.73 o 
  21   5  -6       59.82       64.16      2.49 o 
  22   5  -6        5.93        7.10      1.30 o 
  23   5  -6       54.46       49.93      2.32 o 
  24   5  -6       26.91       28.63      1.91 o 
  25   5  -6       32.08       29.31      1.93 o 
  26   5  -6       35.59       41.87      2.19 o 
  27   5  -6        1.56        1.60      1.19 o 
   0   6  -6        2.53        1.37      1.65 o 
   1   6  -6       44.31       45.81      3.49 o 
   2   6  -6        6.53        7.17      1.34 o 
   3   6  -6       62.58       65.97      2.55 o 
   4   6  -6       31.34       34.36      2.66 o 
   5   6  -6       73.43       82.59      2.38 o 
   6   6  -6       62.04       62.04      2.14 o 
   7   6  -6        6.02        4.75      1.05 o 
   8   6  -6        3.53        3.41      1.28 o 
   9   6  -6       80.54       83.83      3.25 o 
  10   6  -6       29.27       28.99      1.69 o 
  11   6  -6      172.95      181.40      3.69 o 
  12   6  -6       17.77       19.00      2.20 o 
  13   6  -6       50.03       54.27      5.66 o 
  14   6  -6        8.02        8.57      1.73 o 
  15   6  -6       49.10       58.57      4.48 o 
  16   6  -6       28.12       29.02      2.46 o 
  17   6  -6       22.94       21.26      2.23 o 
   2   0  -5      675.62      730.93      7.77 o 
   4   0  -5      389.88      459.50      5.95 o 
   6   0  -5      772.63      867.11     17.63 o 
   8   0  -5      543.42      560.04      6.31 o 
  10   0  -5      460.39      497.72      4.66 o 
  12   0  -5        6.52       10.73      0.50 o 
  14   0  -5      124.22      183.63      2.40 o 
  16   0  -5        2.37        7.74      0.45 o 
  18   0  -5      208.88      207.03      2.39 o 
  20   0  -5      224.70      226.64      2.62 o 
  22   0  -5       44.61       50.57      1.21 o 
  24   0  -5      681.88      642.60      7.08 o 
  26   0  -5        3.35        2.17      0.60 o 
  28   0  -5      160.45      132.25      2.44 o 
  30   0  -5      255.95      262.15      4.51 o 
  32   0  -5       84.22       93.89      2.73 o 
  34   0  -5       27.81       26.00      2.34 o 
  36   0  -5        1.70        3.50      1.89 o 
  38   0  -5      128.02      116.31      5.69 o 
  40   0  -5       59.55       57.04      4.52 o 
  42   0  -5       50.32       51.16      4.51 o 
   0   1  -5      988.57     1176.18     20.60 o 
   1   1  -5     1048.11      967.69     10.27 o 
   2   1  -5     2484.59     2679.92     24.50 o 
   3   1  -5     4228.16     4323.48     38.71 o 
   4   1  -5      259.98      296.46      3.18 o 
   5   1  -5     3585.47     3589.08     28.86 o 
   6   1  -5     1076.90     1252.60      9.39 o 
   7   1  -5     3776.15     3856.37     26.76 o 
   8   1  -5      286.29      329.24      2.71 o 
   9   1  -5     1042.80      990.21      6.70 o 
  10   1  -5      113.26       90.10      0.98 o 
  11   1  -5     1474.46     1319.62      7.97 o 
  12   1  -5        5.87       14.77      0.42 o 
  13   1  -5     3276.77     3156.68     19.57 o 
  14   1  -5      523.29      547.94      3.69 o 
  15   1  -5     1187.13     1072.58      6.53 o 
  16   1  -5       59.52       61.98      0.82 o 
  17   1  -5     1941.00     1894.49     11.15 o 
  18   1  -5      145.95      147.63      1.41 o 
  19   1  -5      628.41      549.37      3.74 o 
  20   1  -5       13.35       18.50      0.56 o 
  21   1  -5     1590.00     1391.75      9.12 o 
  22   1  -5      123.79      120.48      1.47 o 
  23   1  -5      550.83      507.54      4.15 o 
  24   1  -5       10.94        9.57      0.54 o 
  25   1  -5      696.70      661.14      5.08 o 
  26   1  -5      254.59      244.94      2.55 o 
  27   1  -5      417.39      407.76      3.86 o 
  28   1  -5       86.03       87.97      1.55 o 
  29   1  -5      445.83      423.03      4.20 o 
  30   1  -5       63.85       58.98      1.60 o 
  31   1  -5      256.01      259.23      3.54 o 
  32   1  -5       70.36       75.06      1.84 o 
  33   1  -5       22.11       22.18      1.19 o 
  34   1  -5       34.10       39.07      1.47 o 
  35   1  -5      141.76      143.92      2.84 o 
  36   1  -5       47.84       48.26      1.79 o 
  37   1  -5      130.93      141.54      3.07 o 
  38   1  -5      139.26      136.07      3.28 o 
  39   1  -5      185.82      185.21      4.30 o 
  40   1  -5       46.61       47.30      3.78 o 
  41   1  -5       56.96       63.02      4.83 o 
   1   2  -5      276.17      324.44      2.88 o 
   2   2  -5      380.00      455.17      3.66 o 
   3   2  -5       44.22       43.20      0.72 o 
   4   2  -5      493.87      556.01      4.41 o 
   5   2  -5      527.91      551.42      4.85 o 
   6   2  -5       84.27      107.37      1.25 o 
   7   2  -5       98.44       86.64      1.02 o 
   8   2  -5      423.59      479.03      3.29 o 
   9   2  -5      128.24      115.39      1.15 o 
  10   2  -5      177.70      155.87      1.47 o 
  11   2  -5      106.61      115.88      1.19 o 
  12   2  -5        1.17        1.23      0.26 o 
  13   2  -5      330.17      341.65      2.60 o 
  14   2  -5       97.92      116.04      1.25 o 
  15   2  -5      165.13      158.25      1.62 o 
  16   2  -5      127.46      115.80      1.34 o 
  17   2  -5      294.86      308.04      2.68 o 
  18   2  -5       53.16       41.40      0.85 o 
  19   2  -5       49.09       45.80      0.89 o 
  20   2  -5      624.23      606.54      4.68 o 
  21   2  -5       32.77       31.19      0.86 o 
  22   2  -5       78.82       73.53      1.26 o 
  23   2  -5       31.33       34.78      0.93 o 
  24   2  -5       41.11       43.08      1.09 o 
  25   2  -5       13.13       15.46      0.72 o 
  26   2  -5       27.73       28.62      0.95 o 
  27   2  -5        1.59        2.02      0.54 o 
  28   2  -5       80.79       78.48      1.64 o 
  29   2  -5       16.43       14.18      0.88 o 
  30   2  -5      195.69      182.96      2.63 o 
  31   2  -5      255.90      252.79      3.25 o 
  32   2  -5        7.29        5.00      0.89 o 
  33   2  -5      177.33      171.79      2.76 o 
  34   2  -5       38.69       42.88      1.60 o 
  35   2  -5       81.40       84.21      2.37 o 
  36   2  -5      117.12      116.38      3.70 o 
  37   2  -5      154.79      145.83      3.19 o 
  38   2  -5        4.54        5.53      1.28 o 
  39   2  -5       64.83       65.91      2.51 o 
  40   2  -5       24.34       23.62      1.78 o 
   0   3  -5      500.91      497.18      7.16 o 
   1   3  -5      793.91      800.43      7.74 o 
   2   3  -5      766.60      769.17      6.89 o 
   3   3  -5      574.88      553.55      5.01 o 
   4   3  -5      193.72      176.47      2.34 o 
   5   3  -5     1250.68     1177.17      9.69 o 
   6   3  -5      187.84      165.19      2.07 o 
   7   3  -5       37.53       32.21      0.87 o 
   8   3  -5      710.98      682.92      5.40 o 
   9   3  -5      905.05      868.42      6.30 o 
  10   3  -5      150.51      139.81      1.64 o 
  11   3  -5      551.33      550.83      4.31 o 
  12   3  -5      709.10      704.36      5.24 o 
  13   3  -5      946.78      891.02      6.56 o 
  14   3  -5      214.01      205.71      2.33 o 
  15   3  -5      108.20       95.95      1.71 o 
  16   3  -5      198.68      171.40      2.05 o 
  17   3  -5      622.70      577.28      5.36 o 
  18   3  -5       30.82       36.05      1.12 o 
  19   3  -5      468.44      448.37      4.52 o 
  20   3  -5      118.00      118.58      2.03 o 
  21   3  -5      414.50      418.62      4.35 o 
  22   3  -5      408.50      403.74      4.48 o 
  23   3  -5       69.89       70.94      1.66 o 
  24   3  -5       50.16       49.25      1.48 o 
  25   3  -5      178.33      174.54      2.54 o 
  26   3  -5       40.38       45.25      1.42 o 
  27   3  -5      311.62      305.41      3.84 o 
  28   3  -5      108.66      108.39      2.17 o 
  29   3  -5       88.17       87.61      2.07 o 
  30   3  -5      149.30      146.99      2.72 o 
  31   3  -5      197.80      197.87      3.26 o 
  32   3  -5      244.78      249.12      4.21 o 
  33   3  -5      131.00      129.93      2.98 o 
  34   3  -5      174.13      184.45      3.63 o 
  35   3  -5      123.80      129.01      3.06 o 
  36   3  -5       14.95       17.87      1.49 o 
  37   3  -5       17.94       24.69      1.97 o 
   1   4  -5       15.40       17.29      1.00 o 
   2   4  -5       14.27       16.69      0.89 o 
   3   4  -5      261.85      253.05      3.33 o 
   4   4  -5       68.30       68.49      1.48 o 
   5   4  -5      140.23      141.96      2.26 o 
   6   4  -5      194.20      201.62      2.70 o 
   7   4  -5       78.75       74.48      1.77 o 
   8   4  -5      335.21      323.82      3.74 o 
   9   4  -5      104.70      105.18      1.72 o 
  10   4  -5      364.76      368.00      3.81 o 
  11   4  -5      182.80      178.32      2.38 o 
  12   4  -5      232.41      230.92      2.81 o 
  13   4  -5       84.85       82.67      1.66 o 
  14   4  -5       86.57       83.84      1.69 o 
  15   4  -5       50.39       49.02      1.34 o 
  16   4  -5        0.98        0.67      0.56 o 
  17   4  -5       23.59       20.72      1.09 o 
  18   4  -5      136.39      131.03      2.39 o 
  19   4  -5       48.80       49.95      1.57 o 
  20   4  -5       12.88       11.87      0.98 o 
  21   4  -5       32.80       31.04      1.47 o 
  22   4  -5       19.87       18.36      1.16 o 
  23   4  -5        4.10        5.01      0.94 o 
  24   4  -5       22.90       24.67      1.76 o 
  25   4  -5       51.22       54.60      1.92 o 
  26   4  -5      106.04      107.32      2.55 o 
  27   4  -5        3.07        3.94      1.02 o 
  28   4  -5       40.00       40.31      2.80 o 
  29   4  -5       43.04       51.43      2.30 o 
  30   4  -5       33.91       32.02      1.94 o 
  31   4  -5        6.01        8.54      1.37 o 
  32   4  -5       44.03       50.05      2.07 o 
  33   4  -5        5.37        7.21      1.26 o 
   0   5  -5     1003.54     1044.92     20.43 o 
   1   5  -5      194.94      206.11      4.27 o 
   2   5  -5        9.59        7.43      1.19 o 
   3   5  -5      130.76      127.66      2.82 o 
   4   5  -5      246.66      249.73      4.11 o 
   5   5  -5      104.09      104.54      2.97 o 
   6   5  -5      100.15       96.76      2.70 o 
   7   5  -5       12.03       14.95      1.36 o 
   8   5  -5      407.52      418.77      5.40 o 
   9   5  -5      203.18      206.85      3.36 o 
  10   5  -5      115.43      115.37      2.43 o 
  11   5  -5        8.31        9.34      1.11 o 
  12   5  -5       66.26       67.47      1.84 o 
  13   5  -5      103.30       99.76      2.23 o 
  14   5  -5      166.31      163.19      2.93 o 
  15   5  -5      126.47      131.08      2.99 o 
  16   5  -5      213.59      214.15      4.90 o 
  17   5  -5        6.82        8.22      1.20 o 
  18   5  -5       41.83       48.29      2.56 o 
  19   5  -5       37.12       40.66      1.91 o 
  20   5  -5        0.12        0.35      1.04 o 
  21   5  -5       21.35       18.45      1.62 o 
  22   5  -5       25.79       29.71      1.89 o 
  23   5  -5       69.50       67.03      2.52 o 
  24   5  -5       89.76       98.15      2.92 o 
  25   5  -5       15.09       17.25      1.77 o 
  26   5  -5       14.03       14.72      1.58 o 
  27   5  -5        3.68        4.14      1.42 o 
  28   5  -5       78.30       83.75      5.23 o 
   1   6  -5      106.47      109.33      3.04 o 
   2   6  -5       73.92       71.43      2.51 o 
   3   6  -5       21.31       20.08      1.65 o 
   4   6  -5        4.02        2.98      1.55 o 
   5   6  -5       37.52       36.53      2.54 o 
   6   6  -5        2.04        1.43      1.13 o 
   7   6  -5        7.06        5.52      1.14 o 
   8   6  -5        3.69        0.91      0.88 o 
   9   6  -5        4.59        3.00      0.97 o 
  10   6  -5        2.34        4.41      1.61 o 
  11   6  -5       12.06        9.12      1.27 o 
  12   6  -5        3.71        2.65      1.08 o 
  13   6  -5        1.98        2.50      1.65 o 
  14   6  -5       21.83       19.23      2.50 o 
  15   6  -5       43.33       45.71      3.39 o 
  16   6  -5       28.64       29.41      2.45 o 
  17   6  -5       33.65       40.17      3.08 o 
  18   6  -5       58.77       58.85      3.16 o 
   0   0  -4     1595.13     1767.86     34.51 o 
   2   0  -4    13399.26    13734.96    139.27 o 
   4   0  -4      245.30      156.81      2.85 o 
   6   0  -4     1342.08     1026.13     61.17 o 
   8   0  -4     5142.68     5239.18     61.22 o 
  10   0  -4     8903.40     9645.73     85.04 o 
  12   0  -4      944.16      926.18      8.17 o 
  14   0  -4     3429.59     3508.83     30.92 o 
  16   0  -4      768.24      601.51      5.35 o 
  18   0  -4     1407.14     1184.56      9.90 o 
  20   0  -4      888.78      821.62      7.30 o 
  22   0  -4     1344.77     1337.87     12.60 o 
  24   0  -4      808.60      741.72      7.98 o 
  26   0  -4     1250.44     1167.94     11.72 o 
  28   0  -4       67.03       64.54      1.79 o 
  30   0  -4      296.33      286.48      4.72 o 
  32   0  -4      467.28      467.06      7.78 o 
  34   0  -4      556.60      550.31     11.02 o 
  36   0  -4       82.54       77.91      3.68 o 
  38   0  -4       69.89       64.25      4.40 o 
  40   0  -4       36.56       51.56      4.22 o 
  42   0  -4      266.22      295.75      9.89 o 
   1   1  -4       73.31       85.02      1.82 o 
   2   1  -4      186.48      209.14      2.47 o 
   3   1  -4     1197.41     1333.94     11.40 o 
   4   1  -4      156.65      202.97      2.48 o 
   5   1  -4      361.26      371.73      3.57 o 
   6   1  -4       79.68       82.16      1.10 o 
   7   1  -4     1427.71     1541.26     12.05 o 
   8   1  -4     1149.90     1446.37     11.32 o 
   9   1  -4      428.85      480.13      3.77 o 
  10   1  -4       10.97       24.19      0.52 o 
  11   1  -4      104.26      107.68      1.14 o 
  12   1  -4      201.85      265.78      2.14 o 
  13   1  -4      118.78      157.52      1.65 o 
  14   1  -4       46.39       75.84      0.88 o 
  15   1  -4      356.12      332.80      2.59 o 
  16   1  -4      356.75      410.58      3.41 o 
  17   1  -4      429.45      503.79      3.63 o 
  18   1  -4      490.11      492.77      3.60 o 
  19   1  -4       78.25       75.61      1.02 o 
  20   1  -4      273.56      231.37      1.99 o 
  21   1  -4       77.36       71.97      1.02 o 
  22   1  -4       71.93       81.28      1.11 o 
  23   1  -4      127.08      128.84      1.49 o 
  24   1  -4       46.59       48.26      1.00 o 
  25   1  -4        5.08        3.49      0.54 o 
  26   1  -4      138.61      121.33      1.73 o 
  27   1  -4        5.18        6.86      0.59 o 
  28   1  -4       13.91       15.94      0.77 o 
  29   1  -4      165.83      160.53      2.35 o 
  30   1  -4       45.68       46.69      1.38 o 
  31   1  -4       13.91       13.84      0.97 o 
  32   1  -4       75.71       70.93      1.76 o 
  33   1  -4       99.73       97.29      2.08 o 
  34   1  -4        3.92        4.53      0.88 o 
  35   1  -4       15.59       17.91      1.25 o 
  36   1  -4       62.28       55.73      1.88 o 
  37   1  -4       11.98       12.08      1.13 o 
  38   1  -4       18.94       17.93      1.98 o 
  39   1  -4       27.83       32.55      2.28 o 
  40   1  -4       20.16       19.32      1.72 o 
  41   1  -4       56.35       54.21      3.16 o 
  42   1  -4       34.59       28.66      2.92 o 
   0   2  -4     1786.01     1864.36     30.46 o 
   1   2  -4      642.94      655.30      5.35 o 
   2   2  -4     1224.85     1146.83      8.44 o 
   3   2  -4     1146.53     1155.04      7.84 o 
   4   2  -4     2357.32     2370.72     16.40 o 
   5   2  -4       65.41       49.17      0.85 o 
   6   2  -4     1311.62     1390.41      9.88 o 
   7   2  -4      625.88      565.45      4.24 o 
   8   2  -4     2233.95     2129.33     12.88 o 
   9   2  -4       55.68       54.61      0.89 o 
  10   2  -4      646.86      548.28      3.72 o 
  11   2  -4      156.04      167.82      1.58 o 
  12   2  -4      405.75      336.11      2.61 o 
  13   2  -4      234.60      205.41      1.89 o 
  14   2  -4      437.35      370.40      3.61 o 
  15   2  -4      197.87      174.52      1.75 o 
  16   2  -4     3308.68     3148.34     21.49 o 
  17   2  -4      189.07      170.32      1.64 o 
  18   2  -4      484.07      457.34      3.55 o 
  19   2  -4      317.49      329.10      2.93 o 
  20   2  -4      207.84      186.74      2.00 o 
  21   2  -4      154.93      140.38      1.75 o 
  22   2  -4      417.27      364.04      3.32 o 
  23   2  -4       95.22       96.04      1.51 o 
  24   2  -4      263.22      231.75      2.58 o 
  25   2  -4       35.38       35.95      0.97 o 
  26   2  -4      240.02      238.84      2.58 o 
  27   2  -4       43.76       47.83      1.17 o 
  28   2  -4      621.86      605.24      5.29 o 
  29   2  -4       80.15       81.74      1.84 o 
  30   2  -4      147.21      146.52      2.38 o 
  31   2  -4      127.59      127.24      2.27 o 
  32   2  -4      122.94      123.13      2.25 o 
  33   2  -4        6.68        6.68      0.90 o 
  34   2  -4       18.19       21.84      1.26 o 
  35   2  -4       31.11       32.21      1.46 o 
  36   2  -4      101.26      103.39      2.48 o 
  37   2  -4       90.35       95.17      3.50 o 
  38   2  -4       90.12       91.28      3.08 o 
  39   2  -4       24.55       29.44      1.88 o 
  40   2  -4      278.52      295.68      5.76 o 
   1   3  -4      148.52      140.36      1.88 o 
   2   3  -4       54.52       62.16      1.32 o 
   3   3  -4      166.47      184.82      1.94 o 
   4   3  -4      229.12      250.52      2.30 o 
   5   3  -4      114.56      116.45      1.47 o 
   6   3  -4      390.52      409.78      3.23 o 
   7   3  -4      624.30      654.21      4.64 o 
   8   3  -4       11.87       16.59      0.56 o 
   9   3  -4       44.97       49.96      0.83 o 
  10   3  -4      410.75      423.57      3.16 o 
  11   3  -4      399.37      409.90      3.18 o 
  12   3  -4       44.36       43.72      0.89 o 
  13   3  -4      511.18      479.52      3.65 o 
  14   3  -4      319.43      325.38      2.80 o 
  15   3  -4       62.53       65.53      1.15 o 
  16   3  -4        1.14        2.20      0.46 o 
  17   3  -4       59.44       57.99      1.41 o 
  18   3  -4      179.07      166.05      2.25 o 
  19   3  -4        3.65        2.53      0.47 o 
  20   3  -4       60.28       57.93      1.30 o 
  21   3  -4       66.40       59.98      1.29 o 
  22   3  -4       25.41       21.86      0.94 o 
  23   3  -4       25.67       26.04      1.14 o 
  24   3  -4       40.12       41.02      1.28 o 
  25   3  -4       72.92       63.49      1.62 o 
  26   3  -4       32.62       27.44      1.18 o 
  27   3  -4       26.65       25.42      1.25 o 
  28   3  -4       13.36       14.76      1.07 o 
  29   3  -4       49.77       48.79      2.07 o 
  30   3  -4       12.60       14.40      1.10 o 
  31   3  -4       99.92      100.29      2.26 o 
  32   3  -4       28.47       29.96      1.45 o 
  33   3  -4       20.45       22.66      1.53 o 
  34   3  -4       37.75       38.17      2.32 o 
  35   3  -4        9.45        7.01      1.18 o 
  36   3  -4       15.22       13.39      1.39 o 
  37   3  -4       16.61       20.95      1.56 o 
  38   3  -4       51.28       50.11      2.28 o 
   0   4  -4      966.37      981.08     12.48 o 
   1   4  -4      245.57      229.45      2.89 o 
   2   4  -4      118.61      114.24      1.88 o 
   3   4  -4      349.05      342.96      3.79 o 
   4   4  -4      276.64      269.82      3.21 o 
   5   4  -4      385.69      382.04      4.15 o 
   6   4  -4       31.56       29.88      1.22 o 
   7   4  -4       70.20       68.44      1.45 o 
   8   4  -4      184.19      177.41      2.48 o 
   9   4  -4       93.89       89.43      1.92 o 
  10   4  -4      465.38      453.39      4.39 o 
  11   4  -4      532.98      507.05      4.77 o 
  12   4  -4      324.61      328.04      3.47 o 
  13   4  -4      356.87      345.30      3.63 o 
  14   4  -4       95.95       97.00      2.14 o 
  15   4  -4        1.58        1.32      0.53 o 
  16   4  -4       88.13       90.18      1.83 o 
  17   4  -4       73.83       78.84      1.81 o 
  18   4  -4       14.46       13.94      1.34 o 
  19   4  -4       91.34       92.01      2.17 o 
  20   4  -4      156.20      149.27      2.91 o 
  21   4  -4      174.30      181.37      3.15 o 
  22   4  -4      176.39      172.74      3.11 o 
  23   4  -4       52.33       57.22      2.11 o 
  24   4  -4      225.79      224.39      4.63 o 
  25   4  -4       33.57       33.41      1.58 o 
  26   4  -4       18.78       18.74      1.32 o 
  27   4  -4      214.62      216.45      3.97 o 
  28   4  -4      258.38      260.84      4.75 o 
  29   4  -4       22.83       29.37      1.98 o 
  30   4  -4       31.37       30.84      1.91 o 
  31   4  -4       16.79       17.94      1.64 o 
  32   4  -4       54.25       57.87      2.49 o 
  33   4  -4       71.88       91.34      2.60 o 
  34   4  -4       72.68       77.84      2.45 o 
   1   5  -4      140.93      150.06      3.24 o 
   2   5  -4       72.80       75.51      2.16 o 
   3   5  -4        5.73        4.96      0.99 o 
   4   5  -4       62.48       60.25      2.12 o 
   5   5  -4      103.95       98.74      2.65 o 
   6   5  -4       11.35       11.97      1.26 o 
   7   5  -4        1.09        0.72      0.88 o 
   8   5  -4        4.23        3.56      0.76 o 
   9   5  -4       53.99       53.36      1.66 o 
  10   5  -4       12.95       14.32      1.03 o 
  11   5  -4       18.74       20.39      1.31 o 
  12   5  -4        7.09        4.83      0.81 o 
  13   5  -4       21.86       22.65      1.20 o 
  14   5  -4       40.33       38.35      2.06 o 
  15   5  -4       71.00       68.64      2.21 o 
  16   5  -4      129.84      128.41      2.97 o 
  17   5  -4       26.78       26.06      1.58 o 
  18   5  -4       33.90       39.28      1.97 o 
  19   5  -4       22.89       27.05      1.64 o 
  20   5  -4       22.19       22.44      1.55 o 
  21   5  -4       18.48       17.47      1.55 o 
  22   5  -4       28.71       30.15      1.86 o 
  23   5  -4       11.44       14.04      1.62 o 
  24   5  -4       87.26       98.24      4.76 o 
  25   5  -4      110.73      106.14      4.21 o 
  26   5  -4        3.18        6.97      1.97 o 
  27   5  -4        4.87        6.82      2.07 o 
  28   5  -4       18.56       24.19      2.75 o 
   0   6  -4       45.48       42.13      3.73 o 
   1   6  -4       70.22       75.76      3.23 o 
   2   6  -4      143.61      146.55      4.41 o 
   3   6  -4       45.92       53.74      3.56 o 
   4   6  -4       67.80       69.03      3.69 o 
   5   6  -4      119.97      137.30      5.01 o 
   6   6  -4        6.47        4.36      1.17 o 
   7   6  -4       18.33       17.75      1.79 o 
   8   6  -4        4.29        3.19      1.15 o 
   9   6  -4       59.29       59.01      2.62 o 
  10   6  -4       49.84       48.37      3.99 o 
  11   6  -4       51.96       47.30      2.42 o 
  12   6  -4        6.22        6.77      1.83 o 
  13   6  -4       56.20       57.52      4.22 o 
  14   6  -4       14.39       18.04      2.08 o 
  15   6  -4       47.64       55.24      3.03 o 
  16   6  -4       23.61       21.77      2.38 o 
  17   6  -4        5.34        8.90      1.77 o 
  18   6  -4       11.82       12.47      1.95 o 
  19   6  -4      135.81      141.09      4.45 o 
   2   0  -3     1263.22     1503.03     23.14 o 
   4   0  -3     1528.76     1742.75     31.73 o 
   6   0  -3     4587.53     4864.83     76.26 o 
   8   0  -3       12.96        6.99      0.61 o 
  10   0  -3     4378.94     4933.88     63.86 o 
  12   0  -3      389.35      493.27      4.91 o 
  14   0  -3     4850.69     5563.33     45.86 o 
  16   0  -3      108.73      108.95      1.54 o 
  18   0  -3       55.87       74.20      1.37 o 
  20   0  -3      206.29      218.59      2.66 o 
  22   0  -3      351.08      350.16      3.88 o 
  24   0  -3      660.82      597.12      7.19 o 
  26   0  -3      155.09      146.28      3.04 o 
  28   0  -3       47.39       47.80      1.56 o 
  30   0  -3       32.27       32.57      1.53 o 
  32   0  -3      110.17      101.38      2.90 o 
  34   0  -3       19.45       21.14      2.16 o 
  36   0  -3       53.71       49.61      3.05 o 
  38   0  -3       85.71       81.16      4.32 o 
  40   0  -3       15.79       13.61      2.85 o 
  42   0  -3      118.26      114.50     11.11 o 
   0   1  -3     2552.06     2526.04     28.34 o 
   1   1  -3     1341.72     1287.03     13.66 o 
   2   1  -3      299.06      345.27      4.08 o 
   3   1  -3      416.82      417.08      4.21 o 
   4   1  -3      626.39      695.86      6.93 o 
   5   1  -3      720.32      716.27      6.24 o 
   6   1  -3     1511.77     1612.80     13.66 o 
   7   1  -3     1478.85     1487.12     12.26 o 
   8   1  -3      216.75      208.72      2.95 o 
   9   1  -3     1045.91      929.77      7.51 o 
  10   1  -3       72.34       42.99      0.66 o 
  11   1  -3     2250.05     2314.30     15.83 o 
  12   1  -3     1785.64     2145.13     14.26 o 
  13   1  -3     2728.20     2597.45     16.46 o 
  14   1  -3      243.72      264.04      2.04 o 
  15   1  -3      153.32      110.42      1.09 o 
  16   1  -3      148.39      112.43      1.12 o 
  17   1  -3      254.37      243.67      1.96 o 
  18   1  -3     1156.78     1184.46      7.49 o 
  19   1  -3     1392.55     1295.81      8.15 o 
  20   1  -3       63.83       68.62      0.95 o 
  21   1  -3      308.55      254.38      2.16 o 
  22   1  -3      724.58      662.41      4.99 o 
  23   1  -3      215.20      191.80      1.99 o 
  24   1  -3      266.33      242.38      2.44 o 
  25   1  -3      101.76       96.56      1.48 o 
  26   1  -3      167.44      166.12      2.06 o 
  27   1  -3      452.87      424.16      4.11 o 
  28   1  -3       90.79       96.46      1.67 o 
  29   1  -3       59.78       54.70      1.35 o 
  30   1  -3        5.93        7.62      0.78 o 
  31   1  -3      409.77      392.92      4.63 o 
  32   1  -3        2.63        5.02      0.84 o 
  33   1  -3      113.03      115.23      2.42 o 
  34   1  -3       53.22       57.28      1.86 o 
  35   1  -3      183.96      183.54      3.24 o 
  36   1  -3       30.39       35.55      2.63 o 
  37   1  -3      272.81      278.08      4.58 o 
  38   1  -3       10.09       10.86      1.44 o 
  39   1  -3       69.65       72.25      2.72 o 
  40   1  -3       14.53       15.91      1.64 o 
  41   1  -3       28.09       31.77      2.63 o 
  42   1  -3       14.18       21.39      2.44 o 
   1   2  -3      106.60      126.42      1.44 o 
   2   2  -3        9.76       18.22      0.52 o 
   3   2  -3      278.27      323.08      2.72 o 
   4   2  -3      789.27      899.73      6.58 o 
   5   2  -3      270.18      282.67      2.48 o 
   6   2  -3      103.29      127.40      1.33 o 
   7   2  -3      575.18      621.32      4.58 o 
   8   2  -3      368.18      420.18      3.02 o 
   9   2  -3     1155.52     1267.39      8.09 o 
  10   2  -3      334.26      331.40      2.52 o 
  11   2  -3      358.70      370.63      2.70 o 
  12   2  -3      230.12      219.65      1.89 o 
  13   2  -3      216.92      209.23      1.84 o 
  14   2  -3      221.10      216.75      1.95 o 
  15   2  -3     1455.20     1488.95      9.86 o 
  16   2  -3      286.18      279.42      2.36 o 
  17   2  -3      461.86      455.26      3.45 o 
  18   2  -3      267.28      235.03      2.22 o 
  19   2  -3       62.61       60.60      1.05 o 
  20   2  -3      201.74      199.50      2.07 o 
  21   2  -3       68.18       54.56      1.03 o 
  22   2  -3      107.36       98.43      1.50 o 
  23   2  -3      193.40      172.26      2.10 o 
  24   2  -3       54.92       49.51      1.13 o 
  25   2  -3       66.95       64.20      1.22 o 
  26   2  -3        8.15        8.27      0.63 o 
  27   2  -3       14.72       13.48      0.75 o 
  28   2  -3        9.06        8.58      0.71 o 
  29   2  -3       35.25       34.65      1.18 o 
  30   2  -3       15.18       17.28      0.99 o 
  31   2  -3       26.06       26.41      1.17 o 
  32   2  -3       59.22       61.44      1.74 o 
  33   2  -3        7.75        9.55      0.98 o 
  34   2  -3        1.95        2.47      0.77 o 
  35   2  -3       32.75       30.70      1.43 o 
  36   2  -3       31.17       31.97      1.68 o 
  37   2  -3       42.13       44.46      2.19 o 
  38   2  -3        3.99        2.13      1.10 o 
  39   2  -3        2.90        3.47      1.16 o 
  40   2  -3       28.41       27.43      1.88 o 
  41   2  -3       21.59       19.56      1.71 o 
   0   3  -3      433.46      475.79      5.85 o 
   1   3  -3      320.94      325.09      2.85 o 
   2   3  -3      401.01      373.68      3.17 o 
   3   3  -3      166.55      161.60      1.64 o 
   4   3  -3       52.01       34.01      0.77 o 
   5   3  -3      519.64      472.36      3.86 o 
   6   3  -3      256.71      240.05      2.59 o 
   7   3  -3      688.60      678.13      5.23 o 
   8   3  -3      227.63      202.94      1.99 o 
   9   3  -3      115.23      128.21      1.44 o 
  10   3  -3       59.98       58.33      0.90 o 
  11   3  -3     1064.32     1072.29      7.36 o 
  12   3  -3        5.62        7.77      0.52 o 
  13   3  -3      524.76      484.99      3.68 o 
  14   3  -3      235.43      228.39      2.24 o 
  15   3  -3      403.36      375.59      3.57 o 
  16   3  -3      166.44      162.87      2.04 o 
  17   3  -3       61.53       50.61      1.20 o 
  18   3  -3      174.82      154.93      2.02 o 
  19   3  -3      284.93      254.02      2.75 o 
  20   3  -3        0.79        1.46      0.47 o 
  21   3  -3      221.40      225.01      2.61 o 
  22   3  -3      213.79      221.13      2.61 o 
  23   3  -3       59.72       53.19      1.27 o 
  24   3  -3      106.64      106.02      1.91 o 
  25   3  -3      245.73      231.21      3.17 o 
  26   3  -3      158.96      162.15      2.54 o 
  27   3  -3       26.47       26.08      1.27 o 
  28   3  -3       36.05       40.00      1.40 o 
  29   3  -3      139.46      145.13      2.49 o 
  30   3  -3      173.48      173.25      2.79 o 
  31   3  -3       62.17       55.90      1.68 o 
  32   3  -3       32.48       37.55      1.56 o 
  33   3  -3      141.61      131.12      2.75 o 
  34   3  -3       31.34       30.62      1.70 o 
  35   3  -3       16.11       17.42      1.44 o 
  36   3  -3       40.90       47.65      2.02 o 
  37   3  -3       63.23       67.67      2.34 o 
  38   3  -3        0.02        1.16      1.00 o 
   1   4  -3        8.32        7.46      0.75 o 
   2   4  -3      139.15      142.25      2.07 o 
   3   4  -3       15.53       18.51      0.82 o 
   4   4  -3       51.32       48.81      1.50 o 
   5   4  -3        0.85       -0.84      0.57 o 
   6   4  -3      259.57      265.04      3.68 o 
   7   4  -3       30.06       33.57      1.36 o 
   8   4  -3      296.99      298.39      4.00 o 
   9   4  -3      310.61      329.43      3.59 o 
  10   4  -3       89.93       91.50      1.58 o 
  11   4  -3       34.81       34.40      1.11 o 
  12   4  -3      228.03      220.93      2.81 o 
  13   4  -3      341.53      342.68      3.83 o 
  14   4  -3      132.50      140.58      2.19 o 
  15   4  -3       13.39       11.05      0.91 o 
  16   4  -3       23.23       19.19      1.09 o 
  17   4  -3        5.16        5.02      0.79 o 
  18   4  -3       21.15       20.74      1.13 o 
  19   4  -3       52.17       49.66      1.57 o 
  20   4  -3        7.81        6.64      0.86 o 
  21   4  -3       53.93       57.24      1.71 o 
  22   4  -3       22.95       28.27      1.92 o 
  23   4  -3      139.99      131.57      2.54 o 
  24   4  -3       40.92       41.57      1.60 o 
  25   4  -3        9.85        9.16      1.02 o 
  26   4  -3        6.22        3.80      1.53 o 
  27   4  -3       78.69       82.32      2.26 o 
  28   4  -3       41.42       44.21      2.30 o 
  29   4  -3        7.59        9.47      1.27 o 
  30   4  -3       57.36       56.77      2.22 o 
  31   4  -3       19.98       16.46      1.52 o 
  32   4  -3       50.72       49.89      2.34 o 
  33   4  -3       24.04       29.34      1.73 o 
  34   4  -3        7.72        7.57      1.26 o 
   0   5  -3      186.71      192.95      4.69 o 
   1   5  -3       38.99       37.52      1.47 o 
   2   5  -3       65.14       69.34      1.84 o 
   3   5  -3       21.69       21.68      1.39 o 
   4   5  -3       83.94       81.88      2.12 o 
   5   5  -3      195.08      205.95      3.49 o 
   6   5  -3      163.52      165.29      3.39 o 
   7   5  -3      173.37      179.22      4.40 o 
   8   5  -3       73.07       78.29      2.70 o 
   9   5  -3        9.76        8.78      1.25 o 
  10   5  -3       32.20       32.53      1.34 o 
  11   5  -3      113.31      108.87      2.18 o 
  12   5  -3       48.24       48.71      1.57 o 
  13   5  -3       19.12       20.21      1.13 o 
  14   5  -3       68.49       70.34      2.43 o 
  15   5  -3       69.62       70.71      2.20 o 
  16   5  -3      254.25      266.76      5.31 o 
  17   5  -3       33.82       31.01      1.68 o 
  18   5  -3        3.63        4.20      1.26 o 
  19   5  -3      110.90      113.59      3.48 o 
  20   5  -3       93.41      102.13      2.95 o 
  21   5  -3       49.58       52.83      2.34 o 
  22   5  -3       92.68      100.65      3.22 o 
  23   5  -3        1.40        2.69      1.24 o 
  24   5  -3      145.49      153.93      4.01 o 
  25   5  -3      114.14      111.31      3.61 o 
  26   5  -3        2.45        4.53      1.52 o 
  27   5  -3       12.49       10.06      1.80 o 
  28   5  -3       32.45       42.61      3.28 o 
  29   5  -3       37.54       40.89      2.76 o 
   1   6  -3       69.21       72.21      3.10 o 
   2   6  -3       78.10       84.09      4.67 o 
   3   6  -3       90.18       90.92      4.89 o 
   4   6  -3       20.77       21.92      6.71 o 
   5   6  -3       10.61       10.40      2.51 o 
   6   6  -3        2.09        1.35      1.34 o 
   7   6  -3       23.56       21.06      2.24 o 
   8   6  -3       64.48       67.48      2.33 o 
   9   6  -3        6.85        4.99      1.57 o 
  10   6  -3        7.54        7.24      1.12 o 
  11   6  -3       12.92       10.08      2.26 o 
  12   6  -3        0.90        1.36      1.49 o 
  13   6  -3        7.74        9.07      1.70 o 
  14   6  -3       25.49       27.01      4.22 o 
  15   6  -3       22.51       20.88      2.63 o 
  16   6  -3       17.44       18.96      2.14 o 
  17   6  -3        8.33        7.00      1.73 o 
  18   6  -3        2.14        3.92      1.59 o 
  19   6  -3       29.68       30.98      2.87 o 
   0   0  -2    10468.40    10588.23    328.21 o 
   2   0  -2      223.15      289.69      4.82 o 
   4   0  -2     3173.34     2830.95     38.11 o 
   6   0  -2     1781.27     1631.41     22.08 o 
   8   0  -2     1151.54      930.65     15.10 o 
  10   0  -2      602.90      647.38      7.82 o 
  12   0  -2      224.71      246.93      4.14 o 
  14   0  -2     1925.57     1955.63     16.40 o 
  16   0  -2      696.55      535.66      8.39 o 
  18   0  -2      833.17      723.76      7.85 o 
  20   0  -2     3384.99     3371.07     32.32 o 
  22   0  -2     1677.88     1621.03     14.80 o 
  24   0  -2     2125.49     2004.29     19.24 o 
  26   0  -2       34.76       31.29      2.50 o 
  28   0  -2      131.06      122.33      2.48 o 
  30   0  -2      313.79      283.46      5.26 o 
  32   0  -2      222.25      214.70      4.46 o 
  34   0  -2      126.92      127.90      4.43 o 
  36   0  -2       39.36       45.65      2.99 o 
  38   0  -2      266.56      275.83      7.38 o 
  40   0  -2      107.65      111.58      9.03 o 
  42   0  -2      138.60      125.82      8.01 o 
   1   1  -2     5122.18     5495.99     50.53 o 
   2   1  -2     3896.13     4354.60     55.42 o 
   3   1  -2     1091.09     1154.85     11.44 o 
   4   1  -2      392.08      435.76      4.27 o 
   5   1  -2      959.99     1061.88      9.75 o 
   6   1  -2        7.45       10.33      0.36 o 
   7   1  -2     1416.15     1651.04     15.77 o 
   8   1  -2     1009.52     1082.19     11.78 o 
   9   1  -2       94.79      134.24      1.58 o 
  10   1  -2      372.10      394.28      3.53 o 
  11   1  -2      180.07      204.08      1.86 o 
  12   1  -2      203.53      228.89      1.97 o 
  13   1  -2      500.71      556.95      3.97 o 
  14   1  -2       15.48       14.38      0.44 o 
  15   1  -2      235.18      246.51      2.03 o 
  16   1  -2      140.82      142.50      1.33 o 
  17   1  -2     1533.23     1568.92      9.62 o 
  18   1  -2      271.12      250.30      2.04 o 
  19   1  -2      458.62      428.84      3.14 o 
  20   1  -2      211.16      187.28      1.84 o 
  21   1  -2       39.44       37.15      0.79 o 
  22   1  -2      146.33      154.69      1.67 o 
  23   1  -2      130.07      125.18      1.53 o 
  24   1  -2       17.57       16.41      0.64 o 
  25   1  -2       15.02       17.07      0.80 o 
  26   1  -2      270.89      260.35      2.86 o 
  27   1  -2      385.26      381.23      3.94 o 
  28   1  -2        3.64        4.54      0.63 o 
  29   1  -2       67.87       61.97      1.41 o 
  30   1  -2       24.49       21.75      1.13 o 
  31   1  -2       67.32       66.54      2.31 o 
  32   1  -2        7.05        7.52      0.93 o 
  33   1  -2        5.71        6.49      0.91 o 
  34   1  -2        2.66        3.51      0.84 o 
  35   1  -2       31.58       32.51      1.71 o 
  36   1  -2       55.41       60.21      2.02 o 
  37   1  -2       86.35       83.77      2.39 o 
  38   1  -2       16.42       13.76      1.51 o 
  39   1  -2       16.24       15.36      1.62 o 
  40   1  -2       77.73       78.66      2.79 o 
  41   1  -2       30.13       29.07      2.54 o 
  42   1  -2        3.01        6.12      1.84 o 
   0   2  -2      358.38      247.48      3.37 o 
   1   2  -2       85.25       72.80      1.07 o 
   2   2  -2      514.09      492.37      4.05 o 
   3   2  -2      224.50      210.32      2.04 o 
   4   2  -2     1085.63     1126.61      8.30 o 
   5   2  -2      590.95      633.36      4.88 o 
   6   2  -2     1756.54     1878.09     13.49 o 
   7   2  -2      736.22      933.63      7.03 o 
   8   2  -2     1819.69     1879.69     11.96 o 
   9   2  -2     1023.36     1108.48      7.63 o 
  10   2  -2      238.19      161.39      1.57 o 
  11   2  -2      522.38      552.84      3.87 o 
  12   2  -2      288.15      226.15      1.94 o 
  13   2  -2      503.76      510.14      3.70 o 
  14   2  -2      238.10      233.26      2.49 o 
  15   2  -2      334.36      318.65      2.60 o 
  16   2  -2      721.84      699.10      5.06 o 
  17   2  -2      489.67      486.51      3.75 o 
  18   2  -2      432.57      390.09      3.22 o 
  19   2  -2       84.56       93.01      1.28 o 
  20   2  -2       34.23       29.20      0.78 o 
  21   2  -2      309.11      291.16      2.83 o 
  22   2  -2      307.89      247.53      2.55 o 
  23   2  -2      241.95      227.67      2.44 o 
  24   2  -2       75.23       75.89      1.37 o 
  25   2  -2       32.77       32.23      0.95 o 
  26   2  -2      375.28      355.64      3.48 o 
  27   2  -2      113.39      116.57      1.75 o 
  28   2  -2       15.73       14.23      0.80 o 
  29   2  -2      254.00      250.27      3.06 o 
  30   2  -2      237.54      230.11      3.12 o 
  31   2  -2        5.44        8.05      0.88 o 
  32   2  -2       78.87       80.89      1.93 o 
  33   2  -2      232.04      226.62      3.43 o 
  34   2  -2      197.01      203.27      3.25 o 
  35   2  -2       37.23       39.04      1.65 o 
  36   2  -2       47.40       50.25      1.97 o 
  37   2  -2        4.72        4.02      1.14 o 
  38   2  -2       54.75       53.22      2.24 o 
  39   2  -2        7.52        4.48      1.23 o 
  40   2  -2       77.70       74.59      2.62 o 
  41   2  -2       43.64       50.13      2.77 o 
   1   3  -2       56.88       68.23      1.18 o 
   2   3  -2        4.67        3.96      0.33 o 
   3   3  -2      188.19      210.43      2.04 o 
   4   3  -2       90.62      108.92      1.25 o 
   5   3  -2        4.84        9.33      0.41 o 
   6   3  -2      106.51      108.06      1.25 o 
   7   3  -2      661.78      733.90      5.84 o 
   8   3  -2      654.42      752.29      5.74 o 
   9   3  -2      705.09      732.09      5.34 o 
  10   3  -2      540.17      589.65      4.23 o 
  11   3  -2      557.11      578.52      4.30 o 
  12   3  -2       64.18       71.91      1.36 o 
  13   3  -2      119.07      132.83      1.64 o 
  14   3  -2       66.55       60.69      1.16 o 
  15   3  -2       13.07       19.94      0.72 o 
  16   3  -2      165.74      170.21      2.01 o 
  17   3  -2      160.35      146.72      1.95 o 
  18   3  -2      200.69      195.43      2.28 o 
  19   3  -2      200.21      192.14      2.41 o 
  20   3  -2       30.03       29.92      1.00 o 
  21   3  -2       31.52       31.00      1.03 o 
  22   3  -2        1.81        2.69      0.57 o 
  23   3  -2       71.50       66.21      1.58 o 
  24   3  -2       16.11       15.96      0.92 o 
  25   3  -2       62.68       63.54      1.61 o 
  26   3  -2       35.77       36.42      1.30 o 
  27   3  -2       24.23       26.29      1.18 o 
  28   3  -2       63.65       65.85      1.68 o 
  29   3  -2      118.55      119.90      2.26 o 
  30   3  -2       35.39       38.46      1.79 o 
  31   3  -2      120.54      116.99      2.30 o 
  32   3  -2       62.38       60.83      1.73 o 
  33   3  -2       48.93       46.20      1.74 o 
  34   3  -2       35.99       33.90      1.64 o 
  35   3  -2       13.98       12.26      1.31 o 
  36   3  -2       73.07       74.84      2.39 o 
  37   3  -2       18.93       15.26      1.42 o 
  38   3  -2       19.28       16.47      1.48 o 
   0   4  -2      209.39      220.73      5.58 o 
   1   4  -2       21.23       11.85      0.86 o 
   2   4  -2      147.25      152.53      2.57 o 
   3   4  -2      212.96      213.06      3.26 o 
   4   4  -2       87.39       82.24      1.50 o 
   5   4  -2      283.88      292.54      3.66 o 
   6   4  -2      110.15      109.53      2.03 o 
   7   4  -2      102.68      104.33      2.55 o 
   8   4  -2      163.21      158.04      2.50 o 
   9   4  -2       46.23       35.00      1.16 o 
  10   4  -2      448.33      451.36      4.55 o 
  11   4  -2      168.51      177.89      2.30 o 
  12   4  -2       83.50       85.55      1.55 o 
  13   4  -2       75.44       70.19      1.42 o 
  14   4  -2      159.87      162.14      2.36 o 
  15   4  -2       45.75       46.46      1.31 o 
  16   4  -2      146.95      142.90      2.22 o 
  17   4  -2      220.58      225.23      2.93 o 
  18   4  -2        8.66        9.37      0.86 o 
  19   4  -2      105.21      105.57      2.09 o 
  20   4  -2       75.13       78.50      1.89 o 
  21   4  -2      116.16      121.88      2.55 o 
  22   4  -2      180.07      175.92      2.94 o 
  23   4  -2        9.68       10.03      1.00 o 
  24   4  -2       32.86       36.41      1.49 o 
  25   4  -2       60.46       65.17      2.00 o 
  26   4  -2       65.96       74.10      2.13 o 
  27   4  -2      186.47      179.48      3.34 o 
  28   4  -2       34.62       37.74      1.81 o 
  29   4  -2       76.03       73.81      3.81 o 
  30   4  -2        8.00        7.07      1.32 o 
  31   4  -2        3.36        6.20      1.30 o 
  32   4  -2      211.74      211.33      4.34 o 
  33   4  -2       54.35       54.85      2.67 o 
  34   4  -2       87.89       87.53      3.03 o 
   1   5  -2       83.62       77.38      2.09 o 
   2   5  -2       64.64       62.30      1.91 o 
   3   5  -2       21.05       21.08      1.31 o 
   4   5  -2      109.43      114.37      2.74 o 
   5   5  -2       24.11       24.87      1.49 o 
   6   5  -2        3.10        3.91      1.40 o 
   7   5  -2        0.03       -0.79      0.82 o 
   8   5  -2       75.51       68.47      1.78 o 
   9   5  -2       17.87       15.42      1.37 o 
  10   5  -2       30.18       27.82      1.34 o 
  11   5  -2       14.85       14.45      1.02 o 
  12   5  -2        3.03        3.43      1.02 o 
  13   5  -2      135.57      132.47      3.15 o 
  14   5  -2       25.58       27.68      1.70 o 
  15   5  -2       22.48       24.62      1.66 o 
  16   5  -2       46.60       50.57      2.19 o 
  17   5  -2        8.22        5.21      1.20 o 
  18   5  -2       23.58       23.41      1.70 o 
  19   5  -2        4.12        3.20      1.14 o 
  20   5  -2       20.27       22.49      1.70 o 
  21   5  -2       26.37       22.59      1.74 o 
  22   5  -2       33.90       37.06      2.07 o 
  23   5  -2       22.97       23.85      1.96 o 
  24   5  -2       37.92       45.72      2.53 o 
  25   5  -2       90.42       92.37      3.54 o 
  26   5  -2       52.20       48.12      3.22 o 
  27   5  -2       11.83        9.48      1.88 o 
  28   5  -2        3.11        3.96      1.57 o 
  29   5  -2       50.30       44.99      3.14 o 
   0   6  -2       16.45       13.35      3.58 o 
   1   6  -2      101.71      116.08      7.46 o 
   2   6  -2       30.09       38.09      5.01 o 
   3   6  -2       32.07       45.86      5.26 o 
   4   6  -2       33.41       31.87      3.40 o 
   5   6  -2       27.44       26.17      2.86 o 
   6   6  -2       38.73       37.74      2.92 o 
   7   6  -2        4.31        5.79      0.92 o 
   8   6  -2       19.78       21.57      1.78 o 
   9   6  -2       16.16       16.98      2.27 o 
  10   6  -2        3.86        4.10      1.69 o 
  11   6  -2       86.42       89.59      3.56 o 
  12   6  -2       53.42       58.91      2.75 o 
  13   6  -2       70.02       76.22      2.97 o 
  14   6  -2       11.93       12.56      1.70 o 
  15   6  -2        0.93        2.79      1.41 o 
  16   6  -2       29.73       34.03      2.88 o 
  17   6  -2       11.19       17.37      2.11 o 
  18   6  -2       10.85        8.32      1.80 o 
  19   6  -2       58.18       58.36      3.36 o 
  20   6  -2       35.76       42.97      2.84 o 
   2   0  -1     1819.24     1658.04     53.80 o 
   4   0  -1    11051.73    12074.18    164.93 o 
   6   0  -1     7349.51     7844.01     95.80 o 
   8   0  -1      623.13      772.28     11.26 o 
  10   0  -1      517.82      508.94      6.06 o 
  12   0  -1      684.52      787.34      8.23 o 
  14   0  -1     1105.09     1228.21     11.65 o 
  16   0  -1      497.53      564.00      5.13 o 
  18   0  -1       79.76       92.40      1.69 o 
  20   0  -1     1415.90     1433.06     11.84 o 
  22   0  -1      275.73      302.89      3.59 o 
  24   0  -1     1480.37     1459.44     14.72 o 
  26   0  -1      226.94      234.13      3.59 o 
  28   0  -1       77.08       74.16      2.09 o 
  30   0  -1       56.80       52.32      1.89 o 
  32   0  -1       52.81       47.73      2.02 o 
  34   0  -1      275.07      284.00      6.95 o 
  36   0  -1      222.51      217.16      6.12 o 
  38   0  -1      120.68      122.37      4.71 o 
  40   0  -1       15.44       18.34      3.52 o 
  42   0  -1       16.61       15.20      9.42 o 
   0   1  -1     1434.20     1351.83     15.57 o 
   1   1  -1     2898.47     2967.99     24.65 o 
   2   1  -1     8083.98     9202.22     77.77 o 
   3   1  -1    14155.64    14529.21    142.39 o 
   4   1  -1     5518.73     5940.46     61.34 o 
   5   1  -1     9535.16     9723.65     96.94 o 
   6   1  -1     2489.53     2985.78     28.47 o 
   7   1  -1     1215.99     1203.47     11.50 o 
   8   1  -1      676.13      773.55      6.73 o 
   9   1  -1     2765.94     2898.34     24.12 o 
  10   1  -1      367.49      395.32      3.74 o 
  11   1  -1     1611.45     1532.49     11.07 o 
  12   1  -1      175.86      229.82      1.97 o 
  13   1  -1      259.23      242.99      2.14 o 
  14   1  -1      446.74      420.63      3.18 o 
  15   1  -1     2505.87     2433.64     15.61 o 
  16   1  -1      424.28      434.48      3.20 o 
  17   1  -1      223.69      183.67      1.69 o 
  18   1  -1       37.06       43.55      0.74 o 
  19   1  -1     1355.09     1257.79      8.36 o 
  20   1  -1       29.11       28.07      1.23 o 
  21   1  -1     1551.66     1434.86      9.62 o 
  22   1  -1      487.46      498.23      3.83 o 
  23   1  -1     1174.19     1084.51      7.96 o 
  24   1  -1      232.08      229.08      2.45 o 
  25   1  -1      111.35      108.58      1.67 o 
  26   1  -1      288.38      275.66      3.09 o 
  27   1  -1     1002.07      927.66      9.19 o 
  28   1  -1      245.72      266.39      3.18 o 
  29   1  -1      522.07      510.04      5.00 o 
  30   1  -1       39.00       46.02      1.48 o 
  31   1  -1        0.42        2.19      0.69 o 
  32   1  -1      152.22      154.57      2.78 o 
  33   1  -1      287.48      299.64      4.17 o 
  34   1  -1       25.99       31.17      1.41 o 
  35   1  -1      132.27      136.79      2.94 o 
  36   1  -1        8.27       12.96      1.40 o 
  37   1  -1      196.30      197.94      3.71 o 
  38   1  -1       28.06       30.65      1.92 o 
  39   1  -1       86.72       88.93      2.92 o 
  40   1  -1       38.90       40.53      2.27 o 
  41   1  -1      197.09      215.53      5.74 o 
  42   1  -1        2.70        4.59      1.70 o 
   1   2  -1      336.73      377.85      3.88 o 
   2   2  -1      680.25      825.05      7.19 o 
   3   2  -1      591.63      711.59      5.65 o 
   4   2  -1      823.15      962.28      8.65 o 
   5   2  -1     2431.15     2782.77     19.45 o 
   6   2  -1      913.03     1057.11      8.05 o 
   7   2  -1     1779.55     1961.68     15.93 o 
   8   2  -1      139.59      133.41      1.40 o 
   9   2  -1      186.35      197.98      1.83 o 
  10   2  -1     1092.94     1312.38      8.60 o 
  11   2  -1       36.02       33.75      0.82 o 
  12   2  -1       55.25       54.23      0.89 o 
  13   2  -1       16.40       10.53      0.46 o 
  14   2  -1      321.29      333.33      2.93 o 
  15   2  -1      435.44      429.83      3.61 o 
  16   2  -1      111.23      107.25      1.34 o 
  17   2  -1      102.43       97.80      1.24 o 
  18   2  -1       27.87       29.62      0.75 o 
  19   2  -1      233.23      199.52      2.08 o 
  20   2  -1       36.13       28.49      0.97 o 
  21   2  -1       38.30       43.52      1.03 o 
  22   2  -1       57.48       57.77      1.18 o 
  23   2  -1       49.84       49.63      1.13 o 
  24   2  -1        7.34        6.29      0.58 o 
  25   2  -1       92.79       91.50      1.49 o 
  26   2  -1      106.86      113.92      1.71 o 
  27   2  -1      110.27      108.49      1.70 o 
  28   2  -1       61.63       67.94      1.54 o 
  29   2  -1      535.98      534.54      5.47 o 
  30   2  -1      263.77      253.33      3.54 o 
  31   2  -1       85.05       88.80      2.01 o 
  32   2  -1        9.61        9.05      0.93 o 
  33   2  -1        0.68        1.28      0.75 o 
  34   2  -1        0.02        0.00      0.75 o 
  35   2  -1       97.16       84.09      2.23 o 
  36   2  -1        0.21        0.98      0.89 o 
  37   2  -1       14.52       15.00      1.48 o 
  38   2  -1        0.88        0.83      1.04 o 
  39   2  -1       53.79       52.64      2.59 o 
  40   2  -1       32.33       27.31      2.20 o 
  41   2  -1       31.74       32.28      2.19 o 
   0   3  -1      608.60      635.09      8.42 o 
   1   3  -1      303.03      317.02      3.30 o 
   2   3  -1      145.88      141.27      1.53 o 
   3   3  -1     1002.78      976.89      7.02 o 
   4   3  -1      155.35      222.35      2.20 o 
   5   3  -1       55.28       79.00      1.22 o 
   6   3  -1      370.04      360.91      3.47 o 
   7   3  -1     1275.31     1275.42      9.64 o 
   8   3  -1      240.66      228.21      2.68 o 
   9   3  -1      566.07      565.96      4.89 o 
  10   3  -1      653.66      647.83      5.11 o 
  11   3  -1      962.63     1000.26      7.80 o 
  12   3  -1      962.59      955.20      7.06 o 
  13   3  -1      327.31      305.75      3.16 o 
  14   3  -1      557.23      550.05      5.08 o 
  15   3  -1      475.69      439.15      4.17 o 
  16   3  -1       93.28       90.61      1.55 o 
  17   3  -1      431.18      410.07      4.04 o 
  18   3  -1       51.33       40.78      1.08 o 
  19   3  -1      163.96      146.61      2.04 o 
  20   3  -1       19.85       21.44      0.87 o 
  21   3  -1      201.09      198.75      2.51 o 
  22   3  -1       84.66       85.40      1.58 o 
  23   3  -1      217.42      207.50      2.75 o 
  24   3  -1      327.11      340.84      3.86 o 
  25   3  -1       63.55       62.16      1.59 o 
  26   3  -1       36.58       40.55      1.35 o 
  27   3  -1      258.38      259.54      3.69 o 
  28   3  -1        7.56        7.93      0.85 o 
  29   3  -1      184.83      189.20      2.88 o 
  30   3  -1      100.88      106.70      2.17 o 
  31   3  -1      235.02      237.65      3.39 o 
  32   3  -1      174.07      177.04      2.89 o 
  33   3  -1       12.68       13.59      1.17 o 
  34   3  -1       35.33       38.84      1.71 o 
  35   3  -1      157.46      158.75      3.56 o 
  36   3  -1       55.02       61.63      2.33 o 
  37   3  -1       68.73       79.66      2.61 o 
  38   3  -1        5.10        5.75      1.41 o 
   1   4  -1      234.35      237.85      2.69 o 
   2   4  -1      124.34      138.16      1.92 o 
   3   4  -1      126.52      140.75      2.13 o 
   4   4  -1        6.05        3.90      0.61 o 
   5   4  -1        2.35        3.09      0.46 o 
   6   4  -1      186.87      196.00      2.79 o 
   7   4  -1       94.00       95.78      1.75 o 
   8   4  -1      106.76      107.55      1.99 o 
   9   4  -1       34.57       33.93      1.03 o 
  10   4  -1       65.97       69.11      1.39 o 
  11   4  -1       26.23       29.15      0.99 o 
  12   4  -1       27.15       27.91      1.15 o 
  13   4  -1       19.58       17.04      0.90 o 
  14   4  -1      264.71      262.35      3.18 o 
  15   4  -1      118.57      119.40      2.02 o 
  16   4  -1       16.88       18.26      0.95 o 
  17   4  -1       21.96       18.71      1.46 o 
  18   4  -1      179.64      184.55      2.62 o 
  19   4  -1       35.57       35.50      1.24 o 
  20   4  -1       69.79       70.89      1.64 o 
  21   4  -1       52.12       52.16      1.53 o 
  22   4  -1        4.24        4.91      0.83 o 
  23   4  -1       56.19       59.88      1.74 o 
  24   4  -1       18.43       19.02      1.25 o 
  25   4  -1       21.35       21.80      1.67 o 
  26   4  -1       62.48       62.26      1.97 o 
  27   4  -1        4.24        4.54      1.09 o 
  28   4  -1        1.65        3.49      1.18 o 
  29   4  -1        8.81        7.20      1.33 o 
  30   4  -1       22.28       19.30      1.88 o 
  31   4  -1       10.60       10.94      1.65 o 
  32   4  -1       12.57        6.64      1.52 o 
  33   4  -1        8.97       10.72      1.51 o 
  34   4  -1       18.30       18.94      1.86 o 
  35   4  -1       23.20       25.42      2.10 o 
   0   5  -1       95.71       90.62      4.24 o 
   1   5  -1        4.53        7.20      1.26 o 
   2   5  -1      252.77      247.20      5.16 o 
   3   5  -1       11.05        9.16      1.12 o 
   4   5  -1       68.91       70.10      2.39 o 
   5   5  -1       24.29       28.65      2.00 o 
   6   5  -1      210.09      209.63      4.87 o 
   7   5  -1      130.77      133.29      4.41 o 
   8   5  -1      107.00      105.64      3.92 o 
   9   5  -1       47.65       49.28      1.77 o 
  10   5  -1      145.87      151.16      3.33 o 
  11   5  -1      227.29      227.30      4.67 o 
  12   5  -1        6.16        5.67      1.20 o 
  13   5  -1       50.18       54.75      2.39 o 
  14   5  -1       92.07       98.62      3.90 o 
  15   5  -1       45.69       43.01      2.04 o 
  16   5  -1       71.20       70.67      2.44 o 
  17   5  -1       78.75       78.77      2.57 o 
  18   5  -1      287.55      302.74      5.27 o 
  19   5  -1       38.04       45.76      2.16 o 
  20   5  -1       97.81      111.14      3.07 o 
  21   5  -1        2.66        2.85      1.15 o 
  22   5  -1       22.23       24.16      1.78 o 
  23   5  -1        4.84        7.86      1.70 o 
  24   5  -1       49.33       57.46      3.02 o 
  25   5  -1       13.86       12.14      1.85 o 
  26   5  -1       49.78       58.76      3.11 o 
  27   5  -1        7.75        8.48      1.76 o 
  28   5  -1        9.27       10.64      2.14 o 
  29   5  -1       30.45       31.77      2.55 o 
   1   6  -1        3.86        4.11      2.84 o 
   2   6  -1       10.75       13.41      3.58 o 
   3   6  -1       36.84       41.86      3.73 o 
   4   6  -1       14.27       14.69      2.66 o 
   5   6  -1       17.79       16.71      3.69 o 
   6   6  -1        1.19        3.27      1.95 o 
   7   6  -1       23.30       22.28      6.41 o 
   8   6  -1       22.14       22.21      3.13 o 
   9   6  -1       24.33       26.49      3.28 o 
  10   6  -1       15.08       16.89      2.36 o 
  11   6  -1        0.08       -1.29      1.33 o 
  12   6  -1        7.68        6.24      1.45 o 
  13   6  -1        2.94        3.05      1.31 o 
  14   6  -1        4.43        4.61      1.43 o 
  15   6  -1       18.15       18.79      1.89 o 
  16   6  -1       22.05       20.35      1.97 o 
  17   6  -1        3.24        4.13      1.43 o 
  18   6  -1       17.97       18.26      1.93 o 
  19   6  -1        0.84        1.08      1.32 o 
  20   6  -1       33.47       28.83      2.25 o 
   4   0   0     5872.02     5602.36     69.07 o 
   6   0   0      144.87      279.38      3.87 o 
   8   0   0     5911.91     5534.10     77.18 o 
  10   0   0     3777.91     3860.34     42.13 o 
  12   0   0     3862.95     4096.15     40.02 o 
  14   0   0      970.65      953.86      9.06 o 
  16   0   0       24.62        7.57      0.61 o 
  18   0   0     1856.67     1609.72     14.72 o 
  20   0   0      849.26      823.25      8.07 o 
  22   0   0     2168.87     2132.70     18.16 o 
  24   0   0     3937.98     3848.29     34.25 o 
  26   0   0      271.09      243.23      4.08 o 
  28   0   0      121.35       88.72      2.27 o 
  30   0   0       90.15       82.63      2.26 o 
  32   0   0      777.19      775.26     11.45 o 
  34   0   0      103.85      104.16      3.97 o 
  36   0   0      204.21      209.67      5.98 o 
  38   0   0      238.44      263.66      7.11 o 
  40   0   0       22.10       25.35      3.38 o 
  42   0   0       60.73       58.53      4.59 o 
   1   1   0      571.72      598.28      5.85 o 
   2   1   0    13595.16    15351.13    172.50 o 
   3   1   0    17496.52    18860.36    162.59 o 
   4   1   0      277.44      360.61      3.48 o 
   5   1   0     2061.23     2283.84     24.27 o 
   6   1   0     1978.74     2185.63     23.28 o 
   7   1   0     3739.48     4183.36     44.19 o 
   8   1   0      876.54     1116.83     10.66 o 
   9   1   0      117.79      163.18      1.82 o 
  10   1   0        7.95       16.18      0.51 o 
  11   1   0      165.26      186.09      1.78 o 
  12   1   0      449.83      528.88      4.21 o 
  13   1   0        5.08        2.24      0.29 o 
  14   1   0      798.12      878.53      6.13 o 
  15   1   0       29.24       46.49      0.77 o 
  16   1   0        0.12        2.48      0.26 o 
  17   1   0      165.00      127.60      1.29 o 
  18   1   0       43.59       58.13      0.89 o 
  19   1   0      141.53      118.47      1.36 o 
  20   1   0      797.07      793.22      5.70 o 
  21   1   0      166.11      179.62      2.02 o 
  22   1   0      602.26      557.86      4.54 o 
  23   1   0      398.63      414.27      4.81 o 
  24   1   0      652.25      678.22      5.80 o 
  25   1   0      508.50      510.43      4.66 o 
  26   1   0      109.13      125.81      1.84 o 
  27   1   0      224.28      239.38      3.81 o 
  28   1   0        7.09        8.03      0.73 o 
  29   1   0       84.50       87.68      1.75 o 
  30   1   0      127.39      131.52      2.43 o 
  31   1   0       23.25       23.92      1.20 o 
  32   1   0       23.10       22.50      1.20 o 
  33   1   0       28.31       27.32      1.32 o 
  34   1   0       43.53       44.75      1.73 o 
  35   1   0        0.53        0.31      0.74 o 
  36   1   0       43.50       46.57      1.83 o 
  37   1   0        9.21       10.32      1.15 o 
  38   1   0        7.94        7.38      1.34 o 
  39   1   0       37.54       33.64      2.02 o 
  40   1   0       25.75       19.44      1.72 o 
  41   1   0       12.05       11.66      1.98 o 
  42   1   0       10.23        6.66      1.77 o 
   0   2   0     1528.84     1267.21     27.05 o 
   1   2   0      163.04      257.92      2.59 o 
   2   2   0     2106.00     2027.66     15.65 o 
   3   2   0      168.75      211.39      1.95 o 
   4   2   0     2673.17     2815.22     18.89 o 
   5   2   0     2938.03     3074.76     21.18 o 
   6   2   0     5688.49     6108.66     43.23 o 
   7   2   0      283.31      389.32      3.91 o 
   8   2   0     2668.03     2793.67     20.18 o 
   9   2   0     4103.18     4280.03     29.31 o 
  10   2   0       27.66       13.42      0.70 o 
  11   2   0      538.32      561.99      4.51 o 
  12   2   0      736.15      609.12      4.59 o 
  13   2   0      510.34      488.67      3.84 o 
  14   2   0      752.63      667.52      5.21 o 
  15   2   0      293.21      243.39      2.38 o 
  16   2   0      458.18      410.08      3.48 o 
  17   2   0      715.29      626.49      4.95 o 
  18   2   0     2312.94     2163.64     15.63 o 
  19   2   0      216.66      202.67      2.25 o 
  20   2   0      472.95      427.42      3.80 o 
  21   2   0        2.61        2.31      0.44 o 
  22   2   0      288.96      234.20      2.59 o 
  23   2   0       42.82       45.09      1.09 o 
  24   2   0      179.28      164.78      2.14 o 
  25   2   0       46.84       54.27      1.36 o 
  26   2   0     1193.17     1137.95      9.12 o 
  27   2   0      738.70      735.17      6.38 o 
  28   2   0        0.12        1.77      0.67 o 
  29   2   0      142.01      152.84      2.58 o 
  30   2   0      923.11      913.48      8.90 o 
  31   2   0       30.77       36.99      1.40 o 
  32   2   0      172.32      170.45      2.84 o 
  33   2   0      123.05      117.95      2.53 o 
  34   2   0       91.15       98.36      2.35 o 
  35   2   0       49.55       54.32      1.84 o 
  36   2   0       26.75       28.47      1.50 o 
  37   2   0       12.47       14.84      1.44 o 
  38   2   0      136.25      139.51      3.37 o 
  39   2   0       15.18       17.25      1.72 o 
  40   2   0      109.12      120.25      3.53 o 
  41   2   0        0.92        4.82      1.59 o 
   1   3   0      130.19      134.68      1.88 o 
   2   3   0       79.33       82.28      1.16 o 
   3   3   0      464.14      515.99      3.77 o 
   4   3   0        2.61        0.59      0.24 o 
   5   3   0        5.57        5.89      0.40 o 
   6   3   0       29.84       34.83      0.70 o 
   7   3   0       19.99       22.50      0.68 o 
   8   3   0      659.50      739.28      5.97 o 
   9   3   0        6.09        4.88      0.41 o 
  10   3   0      296.03      346.49      3.34 o 
  11   3   0      131.31      118.85      1.77 o 
  12   3   0      132.29      131.80      1.90 o 
  13   3   0      135.88      151.85      1.91 o 
  14   3   0        1.89        1.47      0.43 o 
  15   3   0        6.64       16.07      0.82 o 
  16   3   0      795.73      798.89      6.92 o 
  17   3   0        5.57        3.65      0.54 o 
  18   3   0        0.05        1.54      0.49 o 
  19   3   0       51.86       48.22      1.55 o 
  20   3   0       56.88       49.90      1.36 o 
  21   3   0       12.97       13.30      0.80 o 
  22   3   0       15.29       13.25      0.82 o 
  23   3   0       33.89       36.97      1.20 o 
  24   3   0        0.07        0.20      0.56 o 
  25   3   0        1.38        1.37      0.64 o 
  26   3   0        7.15        5.38      0.75 o 
  27   3   0       61.01       66.22      1.63 o 
  28   3   0        4.19        3.72      0.77 o 
  29   3   0      107.93      104.68      2.10 o 
  30   3   0      186.52      190.53      2.93 o 
  31   3   0      261.81      249.37      3.65 o 
  32   3   0       81.27       91.33      2.47 o 
  33   3   0      235.32      220.23      3.93 o 
  34   3   0        0.58        1.96      1.03 o 
  35   3   0        0.62        2.43      1.12 o 
  36   3   0       17.19       11.71      1.44 o 
  37   3   0        5.53        4.39      1.39 o 
  38   3   0        8.44        6.16      1.44 o 
   0   4   0       19.69       27.06      1.19 o 
   1   4   0        4.13       -0.28      0.37 o 
   2   4   0      253.30      257.48      2.79 o 
   3   4   0      460.61      452.13      4.58 o 
   4   4   0       73.23       73.36      1.59 o 
   5   4   0      133.62      122.29      1.96 o 
   6   4   0      186.88      191.28      2.43 o 
   7   4   0      209.37      201.03      2.66 o 
   8   4   0      177.14      171.06      2.42 o 
   9   4   0      295.68      290.72      3.57 o 
  10   4   0      228.53      224.54      2.76 o 
  11   4   0      138.19      135.17      2.30 o 
  12   4   0      851.46      870.70      8.04 o 
  13   4   0      540.17      521.35      5.39 o 
  14   4   0      534.16      537.53      5.49 o 
  15   4   0      461.61      468.41      5.01 o 
  16   4   0      149.83      152.51      2.44 o 
  17   4   0       98.74       99.32      1.94 o 
  18   4   0        7.85       10.49      0.85 o 
  19   4   0       54.74       58.44      1.71 o 
  20   4   0       26.17       28.17      1.44 o 
  21   4   0      263.00      273.90      4.08 o 
  22   4   0       16.17       17.68      1.48 o 
  23   4   0       26.32       31.72      1.64 o 
  24   4   0       37.62       42.60      1.87 o 
  25   4   0       46.37       53.88      2.04 o 
  26   4   0      213.64      228.16      4.10 o 
  27   4   0       18.86       23.47      1.56 o 
  28   4   0        3.94        6.15      1.22 o 
  29   4   0      111.15      112.29      2.92 o 
  30   4   0       98.14       97.25      2.95 o 
  31   4   0       40.10       49.75      2.61 o 
  32   4   0       28.80       33.38      2.48 o 
  33   4   0        0.34        0.50      1.23 o 
  34   4   0      145.83      155.23      4.11 o 
  35   4   0       80.32       84.07      3.12 o 
   1   5   0      116.73      124.60      4.36 o 
   2   5   0       25.58       30.33      1.79 o 
   3   5   0        3.33        3.54      1.09 o 
   4   5   0       17.38       23.18      2.17 o 
   5   5   0      111.82      113.49      3.46 o 
   6   5   0       12.11       14.42      2.26 o 
   7   5   0       30.98       32.64      2.12 o 
   8   5   0       46.67       46.12      2.83 o 
   9   5   0        0.30        0.77      1.27 o 
  10   5   0        3.98        4.24      1.62 o 
  11   5   0        9.04        9.34      2.03 o 
  12   5   0       12.05       12.68      1.64 o 
  13   5   0       31.54       29.06      1.93 o 
  14   5   0        0.16       -0.23      0.95 o 
  15   5   0       41.25       41.22      2.74 o 
  16   5   0       15.35       15.13      1.92 o 
  17   5   0       16.71       12.34      1.53 o 
  18   5   0        5.08        4.75      1.15 o 
  19   5   0       46.15       46.62      2.46 o 
  20   5   0       11.43       17.77      1.57 o 
  21   5   0        0.04        0.39      1.00 o 
  22   5   0        9.65        6.59      1.34 o 
  23   5   0        3.61        6.69      1.31 o 
  24   5   0      167.73      162.38      5.53 o 
  25   5   0       44.19       41.84      2.46 o 
  26   5   0       22.14       25.06      2.12 o 
  27   5   0        0.12       -0.52      1.22 o 
  28   5   0        3.96        6.29      1.65 o 
  29   5   0        0.36        1.71      1.86 o 
   2   6   0       32.24       32.63      3.34 o 
   3   6   0      136.42      153.42      8.14 o 
   4   6   0        1.79        3.69      2.24 o 
   5   6   0       52.01       65.24      4.22 o 
   6   6   0       12.59       17.84      2.78 o 
   7   6   0       41.84       50.42      4.24 o 
   8   6   0       93.19       93.22      5.02 o 
   9   6   0        2.63        2.43      1.90 o 
  10   6   0        1.81       -0.14      2.48 o 
  11   6   0       90.33       93.59      4.60 o 
  12   6   0       48.54       51.91      3.00 o 
  13   6   0       56.79       65.23      3.21 o 
  14   6   0        2.55        2.39      1.73 o 
  15   6   0        0.53        6.02      1.65 o 
  16   6   0       85.12       86.82      3.62 o 
  17   6   0       46.39       62.75      3.82 o 
  18   6   0       10.11       10.86      1.96 o 
  19   6   0       29.74       31.39      2.63 o 
  20   6   0        5.87        7.01      1.65 o 
   2   0   1     1816.97     1722.78     44.86 o 
   4   0   1    11046.58    12410.79    249.38 o 
   6   0   1     7350.61     7777.42    104.83 o 
   8   0   1      622.74      785.11     12.61 o 
  10   0   1      516.73      503.64     10.56 o 
  12   0   1      683.87      777.79     12.13 o 
  14   0   1     1105.03     1220.77     11.58 o 
  16   0   1      497.07      562.66      6.10 o 
  18   0   1       79.38       88.17      1.59 o 
  20   0   1     1417.13     1430.94     13.31 o 
  22   0   1      275.91      301.67      3.61 o 
  24   0   1     1481.31     1448.41     14.86 o 
  26   0   1      226.91      230.52      3.61 o 
  28   0   1       76.93       74.43      2.08 o 
  30   0   1       56.61       50.57      1.80 o 
  32   0   1       52.74       50.12      2.04 o 
  34   0   1      274.71      277.01      6.87 o 
  36   0   1      222.41      209.10      6.03 o 
  38   0   1      120.90      129.64      6.30 o 
  40   0   1       15.37       20.17      3.05 o 
  42   0   1       16.69       17.61      4.37 o 
   0   1   1     1425.50     1331.12     14.57 o 
   1   1   1     2953.95     3010.26     25.98 o 
   2   1   1     8069.19     9063.37     84.64 o 
   3   1   1    14224.15    14800.11    146.07 o 
   4   1   1     5544.72     5945.44     81.31 o 
   5   1   1     9554.87     9592.90     97.54 o 
   6   1   1     2493.07     3011.55     32.87 o 
   7   1   1     1161.16     1128.97     11.90 o 
   8   1   1      678.65      777.96      7.61 o 
   9   1   1     2840.12     3006.38     27.24 o 
  10   1   1      361.70      389.67      3.73 o 
  11   1   1     1597.76     1512.35     11.55 o 
  12   1   1      180.85      230.94      2.14 o 
  13   1   1      285.08      264.09      2.36 o 
  14   1   1      451.43      433.53      3.46 o 
  15   1   1     2530.17     2459.78     16.24 o 
  16   1   1      425.40      444.68      3.58 o 
  17   1   1      234.28      195.84      1.75 o 
  18   1   1       36.53       41.62      0.74 o 
  19   1   1     1356.42     1254.94      8.37 o 
  20   1   1       28.77       26.03      1.06 o 
  21   1   1     1590.06     1472.29     10.40 o 
  22   1   1      482.26      479.77      4.09 o 
  23   1   1     1201.48     1110.80      8.52 o 
  24   1   1      232.51      231.50      2.60 o 
  25   1   1      115.33      109.08      1.68 o 
  26   1   1      288.94      271.58      2.94 o 
  27   1   1      995.81      919.89      8.28 o 
  28   1   1      247.21      261.74      3.30 o 
  29   1   1      523.05      508.18      5.25 o 
  30   1   1       40.07       45.64      2.47 o 
  31   1   1        0.07        0.65      0.67 o 
  32   1   1      152.37      154.81      2.98 o 
  33   1   1      288.12      286.92      4.42 o 
  34   1   1       25.21       30.45      1.49 o 
  35   1   1      134.65      139.32      3.36 o 
  36   1   1        8.89       13.45      1.28 o 
  37   1   1      190.40      196.06      4.07 o 
  38   1   1       28.22       25.16      2.39 o 
  39   1   1       87.65       91.28      2.92 o 
  40   1   1       40.05       41.20      2.17 o 
  41   1   1      199.58      207.59      5.63 o 
  42   1   1        2.58        4.86      1.65 o 
   1   2   1      337.26      370.24      3.89 o 
   2   2   1      679.51      823.53      6.67 o 
   3   2   1      590.91      715.86      5.64 o 
   4   2   1      824.10      978.26      7.34 o 
   5   2   1     2430.09     2795.25     20.19 o 
   6   2   1      913.19     1065.00      8.87 o 
   7   2   1     1781.18     1964.81     13.79 o 
   8   2   1      140.21      130.75      1.54 o 
   9   2   1      186.23      196.90      2.25 o 
  10   2   1     1092.90     1326.17     11.15 o 
  11   2   1       36.10       36.58      0.78 o 
  12   2   1       55.31       55.89      0.97 o 
  13   2   1       16.33       10.91      0.54 o 
  14   2   1      320.75      333.71      3.05 o 
  15   2   1      435.04      431.29      3.62 o 
  16   2   1      111.35      108.01      1.40 o 
  17   2   1      102.35       95.11      1.38 o 
  18   2   1       27.84       28.98      0.81 o 
  19   2   1      233.61      200.31      2.23 o 
  20   2   1       35.75       28.16      1.27 o 
  21   2   1       38.16       43.02      1.06 o 
  22   2   1       57.56       56.77      1.18 o 
  23   2   1       49.60       51.33      1.15 o 
  24   2   1        7.27        5.68      0.58 o 
  25   2   1       93.03       89.17      1.56 o 
  26   2   1      106.64      114.15      1.81 o 
  27   2   1      109.73      109.84      1.89 o 
  28   2   1       61.55       62.72      1.54 o 
  29   2   1      535.87      528.12      5.78 o 
  30   2   1      263.47      255.41      3.53 o 
  31   2   1       85.01       91.07      2.03 o 
  32   2   1        9.54        7.65      0.98 o 
  33   2   1        0.66        0.54      0.91 o 
  34   2   1        0.03       -0.11      0.77 o 
  35   2   1       97.31       86.91      2.24 o 
  36   2   1        0.22        1.52      0.83 o 
  37   2   1       14.60       14.92      1.46 o 
  38   2   1        0.90        0.42      1.21 o 
  39   2   1       53.93       51.70      2.66 o 
  40   2   1       32.42       27.83      2.97 o 
  41   2   1       31.68       32.98      2.38 o 
   0   3   1      608.03      640.90      8.11 o 
   1   3   1      298.16      313.27      3.10 o 
   2   3   1      142.19      134.21      1.53 o 
   3   3   1     1012.66      993.12      6.88 o 
   4   3   1      162.49      230.36      2.04 o 
   5   3   1       64.05       86.09      1.07 o 
   6   3   1      381.88      373.13      2.89 o 
   7   3   1     1283.22     1299.26      8.72 o 
   8   3   1      247.08      238.50      2.50 o 
   9   3   1      574.08      577.91      4.81 o 
  10   3   1      655.83      648.13      5.72 o 
  11   3   1      971.39     1001.54      8.66 o 
  12   3   1      967.65      964.62      8.43 o 
  13   3   1      318.91      303.18      3.28 o 
  14   3   1      560.77      556.45      5.59 o 
  15   3   1      478.95      444.27      4.47 o 
  16   3   1       93.05       94.05      1.71 o 
  17   3   1      449.66      422.62      4.17 o 
  18   3   1       51.82       41.80      1.14 o 
  19   3   1      163.71      145.36      2.12 o 
  20   3   1       17.85       20.99      0.95 o 
  21   3   1      200.08      201.79      2.77 o 
  22   3   1       81.39       82.09      1.71 o 
  23   3   1      211.69      203.27      2.86 o 
  24   3   1      325.86      345.88      3.87 o 
  25   3   1       62.63       62.16      2.10 o 
  26   3   1       36.92       41.53      1.43 o 
  27   3   1      269.10      268.43      3.62 o 
  28   3   1        6.95        7.78      0.91 o 
  29   3   1      189.57      189.05      3.02 o 
  30   3   1      104.30      108.95      2.78 o 
  31   3   1      232.11      237.24      3.80 o 
  32   3   1      175.72      178.93      3.26 o 
  33   3   1       13.88       16.09      1.24 o 
  34   3   1       37.60       36.21      3.07 o 
  35   3   1      159.08      165.78      4.04 o 
  36   3   1       55.98       65.02      3.99 o 
  37   3   1       68.51       73.38      2.87 o 
  38   3   1        5.95        6.56      1.77 o 
   1   4   1      234.48      239.98      2.40 o 
   2   4   1      124.62      139.34      1.71 o 
   3   4   1      126.34      136.62      1.84 o 
   4   4   1        6.02        4.34      0.64 o 
   5   4   1        2.38        2.14      0.60 o 
   6   4   1      186.72      193.93      2.77 o 
   7   4   1       94.28       95.50      2.00 o 
   8   4   1      106.56      108.83      2.16 o 
   9   4   1       34.78       36.06      1.02 o 
  10   4   1       66.14       69.28      1.88 o 
  11   4   1       26.08       31.38      1.39 o 
  12   4   1       27.06       27.66      1.36 o 
  13   4   1       19.58       18.27      1.29 o 
  14   4   1      265.40      266.12      4.44 o 
  15   4   1      118.38      119.45      2.44 o 
  16   4   1       17.01       15.17      1.10 o 
  17   4   1       21.96       18.71      1.55 o 
  18   4   1      179.72      188.31      3.21 o 
  19   4   1       35.67       33.36      1.64 o 
  20   4   1       69.46       77.25      2.18 o 
  21   4   1       52.04       48.98      2.32 o 
  22   4   1        4.25        5.40      1.09 o 
  23   4   1       56.08       60.01      2.55 o 
  24   4   1       18.44       18.75      1.79 o 
  25   4   1       21.31       18.29      1.44 o 
  26   4   1       62.52       61.08      2.88 o 
  27   4   1        4.24        3.13      1.05 o 
  28   4   1        1.66        0.52      0.89 o 
  29   4   1        8.72        6.04      1.22 o 
  30   4   1       22.38       21.81      1.77 o 
  31   4   1       10.54       11.67      1.72 o 
  32   4   1       12.64        8.82      1.94 o 
  33   4   1        9.00        8.35      1.47 o 
  34   4   1       18.35       17.46      1.72 o 
  35   4   1       23.21       24.18      1.91 o 
   0   5   1      102.40      107.48      4.68 o 
   1   5   1        3.64        4.47      1.92 o 
   2   5   1      256.44      247.09      5.47 o 
   3   5   1       11.95       12.31      1.44 o 
   4   5   1       64.61       67.74      3.22 o 
   5   5   1       23.60       24.23      1.88 o 
   6   5   1      211.84      216.15      4.95 o 
   7   5   1      131.71      137.25      3.42 o 
   8   5   1      107.71      107.34      3.04 o 
   9   5   1       50.49       54.47      2.25 o 
  10   5   1      148.63      159.56      3.76 o 
  11   5   1      227.21      234.43      4.36 o 
  12   5   1        6.85        5.87      1.13 o 
  13   5   1       51.75       56.14      2.22 o 
  14   5   1       91.94       91.80      2.52 o 
  15   5   1       46.04       47.03      1.96 o 
  16   5   1       72.43       75.41      2.71 o 
  17   5   1       78.74       82.13      2.59 o 
  18   5   1      288.19      309.77      6.04 o 
  19   5   1       36.41       40.16      2.26 o 
  20   5   1       96.90      108.67      3.39 o 
  21   5   1        2.07        4.52      1.26 o 
  22   5   1       23.54       25.48      1.90 o 
  23   5   1        4.62        7.17      1.40 o 
  24   5   1       48.61       51.35      2.45 o 
  25   5   1       13.55        9.46      1.51 o 
  26   5   1       50.71       57.74      2.59 o 
  27   5   1        7.93        6.17      1.42 o 
  28   5   1        9.79       11.18      1.55 o 
  29   5   1       31.08       30.14      2.97 o 
   3   6   1       36.74       44.94      4.97 o 
   4   6   1       14.33       11.64      2.44 o 
   5   6   1       17.86       13.48      2.47 o 
   6   6   1        1.19        1.30      1.73 o 
   7   6   1       23.36       19.78      3.14 o 
   8   6   1       22.05       23.48      2.63 o 
   9   6   1       24.37       27.46      2.40 o 
  10   6   1       15.05       16.17      2.04 o 
  11   6   1        0.08       -0.55      1.39 o 
  12   6   1        7.69        7.27      1.66 o 
  13   6   1        2.94        2.48      1.52 o 
  14   6   1        4.47        4.97      1.65 o 
  15   6   1       18.15       19.69      2.15 o 
  16   6   1       22.03       23.82      2.06 o 
  17   6   1        3.24        3.36      1.44 o 
  18   6   1       17.97       18.26      1.99 o 
  19   6   1        0.85        2.63      1.45 o 
  20   6   1       33.59       30.72      2.51 o 
   0   0   2    10486.98    10725.06    213.79 o 
   2   0   2      239.38      309.38      4.48 o 
   4   0   2     3168.24     2933.08     69.27 o 
   6   0   2     1841.92     1706.16     33.09 o 
   8   0   2     1153.64      951.51     13.59 o 
  10   0   2      566.93      612.31     14.84 o 
  12   0   2      249.48      278.60      3.39 o 
  14   0   2     1896.61     1932.43     18.86 o 
  16   0   2      708.50      554.17      6.89 o 
  18   0   2      868.51      758.25      9.61 o 
  20   0   2     3469.49     3455.52     32.82 o 
  22   0   2     1623.94     1579.39     16.10 o 
  24   0   2     2167.24     2051.56     20.29 o 
  26   0   2       32.17       29.89      1.17 o 
  28   0   2      131.08      121.92      2.49 o 
  30   0   2      305.21      285.30      4.80 o 
  32   0   2      215.16      210.34      4.40 o 
  34   0   2      120.43      126.09     10.12 o 
  36   0   2       41.24       45.77      2.95 o 
  38   0   2      266.62      280.28      8.86 o 
  40   0   2      105.80      111.93      9.78 o 
  42   0   2      142.75      138.73      6.80 o 
   1   1   2     5118.53     5504.16     48.86 o 
   2   1   2     3895.62     4461.26     38.50 o 
   3   1   2     1089.92     1180.19     11.09 o 
   4   1   2      391.96      440.50      4.77 o 
   5   1   2      958.93     1058.10     14.41 o 
   6   1   2        7.43       10.27      0.41 o 
   7   1   2     1416.01     1690.50     16.87 o 
   8   1   2     1009.48     1098.08     10.50 o 
   9   1   2       94.96      136.77      1.80 o 
  10   1   2      372.27      402.64      3.71 o 
  11   1   2      180.19      203.92      2.06 o 
  12   1   2      203.58      225.82      2.22 o 
  13   1   2      500.96      554.28      4.70 o 
  14   1   2       15.46       14.21      0.46 o 
  15   1   2      235.53      249.82      2.05 o 
  16   1   2      140.82      142.78      1.46 o 
  17   1   2     1533.71     1563.95     10.57 o 
  18   1   2      270.94      245.14      2.32 o 
  19   1   2      457.93      433.11      3.76 o 
  20   1   2      211.16      191.48      2.08 o 
  21   1   2       39.29       37.04      0.89 o 
  22   1   2      146.51      151.68      1.87 o 
  23   1   2      129.95      123.38      1.61 o 
  24   1   2       17.57       17.12      0.72 o 
  25   1   2       15.12       15.55      0.72 o 
  26   1   2      271.01      252.50      2.95 o 
  27   1   2      384.59      378.69      3.96 o 
  28   1   2        3.63        7.11      0.67 o 
  29   1   2       67.24       63.28      1.43 o 
  30   1   2       24.45       22.36      1.08 o 
  31   1   2       67.08       68.54      1.93 o 
  32   1   2        7.03        6.70      0.93 o 
  33   1   2        5.77        6.65      1.40 o 
  34   1   2        2.64        2.69      0.82 o 
  35   1   2       31.72       30.28      1.53 o 
  36   1   2       55.30       59.93      1.98 o 
  37   1   2       86.09       89.63      2.42 o 
  38   1   2       16.36       17.78      1.61 o 
  39   1   2       16.27       18.57      1.67 o 
  40   1   2       77.73       81.03      2.80 o 
  41   1   2       30.35       30.15      2.94 o 
  42   1   2        2.98        4.77      1.77 o 
   0   2   2      372.87      269.14      4.11 o 
   1   2   2       89.59       76.81      1.08 o 
   2   2   2      536.46      516.48      4.09 o 
   3   2   2      228.31      214.74      1.90 o 
   4   2   2     1044.39     1101.58      7.58 o 
   5   2   2      576.65      623.94      4.70 o 
   6   2   2     1808.56     1927.90     16.41 o 
   7   2   2      747.64      950.09      7.59 o 
   8   2   2     1793.00     1848.60     14.48 o 
   9   2   2     1038.98     1136.12      8.77 o 
  10   2   2      235.66      157.36      1.85 o 
  11   2   2      529.52      560.28      5.09 o 
  12   2   2      303.73      241.87      2.46 o 
  13   2   2      497.12      508.54      4.53 o 
  14   2   2      256.51      250.34      2.58 o 
  15   2   2      344.29      323.62      2.97 o 
  16   2   2      723.47      712.36      5.67 o 
  17   2   2      479.67      483.16      4.36 o 
  18   2   2      441.12      405.85      3.60 o 
  19   2   2       80.90       86.10      1.36 o 
  20   2   2       32.79       27.59      0.85 o 
  21   2   2      307.68      299.27      3.05 o 
  22   2   2      310.86      251.95      2.75 o 
  23   2   2      237.38      227.28      2.61 o 
  24   2   2       82.35       83.70      1.42 o 
  25   2   2       35.25       33.38      1.08 o 
  26   2   2      381.99      358.60      4.33 o 
  27   2   2      108.95      112.53      1.93 o 
  28   2   2       17.27       16.11      0.95 o 
  29   2   2      260.37      259.14      3.53 o 
  30   2   2      237.92      234.12      3.35 o 
  31   2   2        6.08        6.38      0.93 o 
  32   2   2       78.14       74.63      2.01 o 
  33   2   2      234.98      229.75      3.65 o 
  34   2   2      189.59      193.65      3.57 o 
  35   2   2       39.05       41.37      1.77 o 
  36   2   2       47.54       48.99      2.40 o 
  37   2   2        5.08        5.01      1.49 o 
  38   2   2       58.77       58.37      3.59 o 
  39   2   2        7.25        3.51      1.43 o 
  40   2   2       78.54       85.17      3.29 o 
  41   2   2       41.90       43.54      3.68 o 
   1   3   2       56.45       65.70      1.00 o 
   2   3   2        4.66        4.06      0.35 o 
   3   3   2      188.98      213.03      1.87 o 
   4   3   2       90.63      107.29      1.24 o 
   5   3   2        4.78        8.90      0.44 o 
   6   3   2      106.35      110.77      1.35 o 
   7   3   2      661.25      744.55      5.77 o 
   8   3   2      653.91      768.04      6.17 o 
   9   3   2      705.49      741.64      6.35 o 
  10   3   2      540.09      592.60      5.53 o 
  11   3   2      557.95      574.84      5.43 o 
  12   3   2       64.23       74.03      1.41 o 
  13   3   2      118.66      136.04      2.05 o 
  14   3   2       66.42       65.23      1.40 o 
  15   3   2       13.03       20.16      0.95 o 
  16   3   2      165.97      172.49      2.48 o 
  17   3   2      160.64      146.60      2.42 o 
  18   3   2      201.04      197.15      2.79 o 
  19   3   2      200.42      196.04      2.80 o 
  20   3   2       29.90       29.69      1.14 o 
  21   3   2       31.61       30.82      1.44 o 
  22   3   2        1.83        2.17      0.62 o 
  23   3   2       71.53       68.55      1.68 o 
  24   3   2       16.12       16.87      1.08 o 
  25   3   2       62.75       63.85      1.65 o 
  26   3   2       35.84       38.19      1.33 o 
  27   3   2       24.22       23.13      1.19 o 
  28   3   2       63.64       64.69      2.02 o 
  29   3   2      118.42      120.49      2.76 o 
  30   3   2       35.40       38.21      1.74 o 
  31   3   2      120.14      115.38      2.78 o 
  32   3   2       62.38       60.44      2.14 o 
  33   3   2       48.90       47.74      3.63 o 
  34   3   2       35.98       34.45      1.95 o 
  35   3   2       14.14        8.54      1.55 o 
  36   3   2       72.98       75.56      2.88 o 
  37   3   2       18.98       17.33      1.81 o 
  38   3   2       19.26       18.21      2.06 o 
   0   4   2      207.42      219.28      3.59 o 
   1   4   2       21.87       12.07      0.71 o 
   2   4   2      145.05      156.83      2.30 o 
   3   4   2      216.83      222.11      2.68 o 
   4   4   2       84.22       80.91      1.61 o 
   5   4   2      288.30      298.81      4.17 o 
   6   4   2      118.07      116.37      2.83 o 
   7   4   2      100.27       96.32      2.19 o 
   8   4   2      165.76      158.23      2.87 o 
   9   4   2       46.36       40.41      1.63 o 
  10   4   2      452.33      441.49     11.30 o 
  11   4   2      178.20      185.75      3.48 o 
  12   4   2       84.93       86.45      2.33 o 
  13   4   2       73.53       70.11      2.14 o 
  14   4   2      165.01      168.76      3.37 o 
  15   4   2       45.09       50.07      1.89 o 
  16   4   2      139.89      138.33      2.83 o 
  17   4   2      218.85      225.08      3.56 o 
  18   4   2        8.63        9.48      0.99 o 
  19   4   2      103.08      102.89      2.73 o 
  20   4   2       70.55       71.58      2.35 o 
  21   4   2      115.33      122.64      3.03 o 
  22   4   2      185.18      186.91      3.84 o 
  23   4   2       11.67       10.57      1.29 o 
  24   4   2       30.80       35.33      1.89 o 
  25   4   2       56.82       61.33      2.19 o 
  26   4   2       63.71       71.49      2.32 o 
  27   4   2      188.77      190.98      3.75 o 
  28   4   2       35.06       32.31      1.82 o 
  29   4   2       74.69       78.46      2.35 o 
  30   4   2        8.27        7.45      1.60 o 
  31   4   2        3.93        8.37      1.57 o 
  32   4   2      218.08      219.78      4.51 o 
  33   4   2       57.63       54.85      2.62 o 
  34   4   2       87.92       88.27      2.92 o 
   1   5   2       83.89       80.79      2.43 o 
   2   5   2       64.62       66.79      2.06 o 
   3   5   2       21.11       20.74      1.38 o 
   4   5   2      109.44      116.37      2.86 o 
   5   5   2       24.15       23.64      1.56 o 
   6   5   2        3.10        2.51      1.11 o 
   7   5   2        0.02        1.20      1.17 o 
   8   5   2       75.77       74.37      2.93 o 
   9   5   2       17.93       15.59      1.77 o 
  10   5   2       30.30       33.33      2.22 o 
  11   5   2       14.88       15.92      1.76 o 
  12   5   2        3.02        2.50      1.27 o 
  13   5   2      135.39      134.18      3.53 o 
  14   5   2       25.57       25.97      1.73 o 
  15   5   2       22.57       21.43      1.51 o 
  16   5   2       46.42       50.61      2.05 o 
  17   5   2        8.36        8.05      1.25 o 
  18   5   2       23.61       21.05      1.55 o 
  19   5   2        4.06        4.13      1.16 o 
  20   5   2       20.31       23.91      1.79 o 
  21   5   2       26.40       25.09      1.95 o 
  22   5   2       33.80       35.02      2.09 o 
  23   5   2       22.95       27.51      2.08 o 
  24   5   2       37.91       42.67      2.30 o 
  25   5   2       90.28       88.62      2.97 o 
  26   5   2       52.18       49.36      4.01 o 
  27   5   2       11.87       11.47      1.80 o 
  28   5   2        3.14        4.49      1.31 o 
  29   5   2       50.52       50.92      4.38 o 
   5   6   2       29.03       37.56      4.58 o 
   6   6   2       37.54       54.04      5.28 o 
   7   6   2        4.22        8.20      2.33 o 
   8   6   2       20.40       24.91      2.67 o 
   9   6   2       15.02       18.56      2.13 o 
  10   6   2        3.68        3.42      1.56 o 
  11   6   2       84.10       89.48      3.67 o 
  12   6   2       54.86       58.76      3.27 o 
  13   6   2       70.81       80.09      5.69 o 
  14   6   2       11.26       10.98      1.72 o 
  15   6   2        1.13        1.16      1.40 o 
  16   6   2       29.33       32.82      3.05 o 
  17   6   2       12.14       19.44      2.28 o 
  18   6   2       10.25       10.23      1.88 o 
  19   6   2       59.50       67.55      3.02 o 
  20   6   2       36.30       36.05      2.44 o 
   2   0   3     1264.25     1547.02     26.59 o 
   4   0   3     1530.06     1767.35     61.56 o 
   6   0   3     4583.79     4875.70    103.87 o 
   8   0   3       12.87        9.44      0.91 o 
  10   0   3     4373.88     5159.16     54.36 o 
  12   0   3      388.59      497.99      5.96 o 
  14   0   3     4849.51     5645.00     52.96 o 
  16   0   3      108.78      109.26      1.63 o 
  18   0   3       56.02       74.17      1.46 o 
  20   0   3      206.25      215.80      2.77 o 
  22   0   3      352.73      355.04      5.93 o 
  24   0   3      659.33      610.75      7.32 o 
  26   0   3      154.85      143.91      2.69 o 
  28   0   3       47.10       48.14      1.56 o 
  30   0   3       31.95       32.18      1.66 o 
  32   0   3      109.62      102.86      2.82 o 
  34   0   3       19.28       21.44      2.16 o 
  36   0   3       54.18       55.21      3.15 o 
  38   0   3       85.92       87.95      4.87 o 
  40   0   3       16.05       13.52      2.75 o 
  42   0   3      117.95      115.79      5.94 o 
   0   1   3     2565.44     2556.52     35.04 o 
   1   1   3     1302.19     1267.84     11.65 o 
   2   1   3      292.57      341.17      3.60 o 
   3   1   3      384.88      386.97      3.69 o 
   4   1   3      629.75      713.61      6.52 o 
   5   1   3      691.49      705.31      6.20 o 
   6   1   3     1497.92     1616.31     13.35 o 
   7   1   3     1423.14     1441.61     13.93 o 
   8   1   3      215.54      211.06      2.93 o 
   9   1   3     1067.16      956.45      8.76 o 
  10   1   3       74.37       44.34      0.84 o 
  11   1   3     2192.75     2305.10     18.23 o 
  12   1   3     1795.63     2171.85     14.96 o 
  13   1   3     2709.52     2605.09     20.60 o 
  14   1   3      241.35      266.86      2.53 o 
  15   1   3      164.05      118.67      1.36 o 
  16   1   3      145.60      109.63      1.35 o 
  17   1   3      268.51      259.12      2.44 o 
  18   1   3     1152.37     1188.02      8.92 o 
  19   1   3     1377.92     1285.21      9.68 o 
  20   1   3       65.82       66.76      1.08 o 
  21   1   3      323.86      266.72      2.55 o 
  22   1   3      716.78      666.29      5.44 o 
  23   1   3      201.92      183.89      2.14 o 
  24   1   3      270.23      253.44      2.70 o 
  25   1   3      103.78       99.67      1.65 o 
  26   1   3      168.12      164.98      2.26 o 
  27   1   3      440.38      409.48      4.22 o 
  28   1   3       91.22       97.70      1.73 o 
  29   1   3       62.15       54.95      1.42 o 
  30   1   3        6.05        6.32      0.80 o 
  31   1   3      397.34      386.58      4.93 o 
  32   1   3        2.58        3.67      0.74 o 
  33   1   3      106.93      109.61      2.36 o 
  34   1   3       54.23       55.83      1.90 o 
  35   1   3      182.60      184.06      3.43 o 
  36   1   3       30.58       35.23      1.64 o 
  37   1   3      268.09      272.34      4.48 o 
  38   1   3        9.79       13.25      1.99 o 
  39   1   3       75.95       79.40      2.74 o 
  40   1   3       13.98       19.27      2.49 o 
  41   1   3       25.53       30.73      3.22 o 
  42   1   3       14.32       14.80      2.48 o 
   1   2   3      106.94      128.55      1.35 o 
   2   2   3        9.63       18.81      0.52 o 
   3   2   3      277.51      322.54      3.23 o 
   4   2   3      789.04      908.53      6.19 o 
   5   2   3      269.56      288.58      2.38 o 
   6   2   3      103.67      130.71      1.46 o 
   7   2   3      574.22      628.22      5.61 o 
   8   2   3      367.50      423.75      3.80 o 
   9   2   3     1155.97     1289.35      9.92 o 
  10   2   3      334.11      329.90      3.15 o 
  11   2   3      358.55      378.67      3.41 o 
  12   2   3      230.39      224.77      2.48 o 
  13   2   3      217.77      214.48      2.42 o 
  14   2   3      221.70      217.69      2.35 o 
  15   2   3     1455.56     1515.83     11.37 o 
  16   2   3      285.69      280.83      2.88 o 
  17   2   3      461.92      457.01      4.11 o 
  18   2   3      266.97      235.83      2.55 o 
  19   2   3       62.52       60.59      1.13 o 
  20   2   3      202.09      196.97      2.30 o 
  21   2   3       68.25       54.27      1.14 o 
  22   2   3      107.55      102.05      1.68 o 
  23   2   3      193.53      168.55      2.28 o 
  24   2   3       54.83       49.48      1.23 o 
  25   2   3       66.75       64.95      1.41 o 
  26   2   3        7.99        8.49      0.70 o 
  27   2   3       14.80       14.91      0.86 o 
  28   2   3        8.95       10.59      0.85 o 
  29   2   3       35.40       36.27      1.44 o 
  30   2   3       14.97       15.95      1.19 o 
  31   2   3       26.12       25.12      1.35 o 
  32   2   3       59.18       62.73      1.88 o 
  33   2   3        7.66        5.05      0.97 o 
  34   2   3        1.92        1.74      0.90 o 
  35   2   3       32.69       30.27      1.59 o 
  36   2   3       31.07       27.88      2.08 o 
  37   2   3       42.03       45.89      2.48 o 
  38   2   3        4.01        3.74      1.44 o 
  39   2   3        2.88        2.15      1.35 o 
  40   2   3       28.43       24.49      2.74 o 
  41   2   3       21.52       15.18      2.53 o 
   0   3   3      432.22      481.74      5.42 o 
   1   3   3      314.00      318.70      2.78 o 
   2   3   3      394.99      371.51      3.00 o 
   3   3   3      160.34      156.28      1.58 o 
   4   3   3       52.83       34.99      0.76 o 
   5   3   3      519.47      479.41      3.89 o 
   6   3   3      265.60      247.93      2.56 o 
   7   3   3      672.04      669.24      5.59 o 
   8   3   3      228.62      207.18      2.43 o 
   9   3   3      117.75      131.95      2.09 o 
  10   3   3       54.35       55.02      1.25 o 
  11   3   3     1072.14     1084.03     12.89 o 
  12   3   3        6.54        7.33      0.86 o 
  13   3   3      535.14      496.43      5.87 o 
  14   3   3      224.77      215.07      3.33 o 
  15   3   3      385.03      369.02      4.85 o 
  16   3   3      162.79      164.56      3.09 o 
  17   3   3       63.08       49.70      1.57 o 
  18   3   3      172.25      147.88      2.75 o 
  19   3   3      274.51      248.68      3.83 o 
  20   3   3        1.45        1.84      0.66 o 
  21   3   3      220.28      227.50      3.46 o 
  22   3   3      208.79      216.54      3.41 o 
  23   3   3       60.47       57.96      1.71 o 
  24   3   3      105.00      106.31      3.20 o 
  25   3   3      241.49      230.26      3.77 o 
  26   3   3      159.09      158.84      3.33 o 
  27   3   3       29.59       29.64      1.53 o 
  28   3   3       33.71       37.96      1.69 o 
  29   3   3      133.96      143.02      2.87 o 
  30   3   3      179.47      182.93      3.31 o 
  31   3   3       64.87       64.96      2.03 o 
  32   3   3       32.04       35.78      1.70 o 
  33   3   3      143.92      130.64      2.88 o 
  34   3   3       33.79       32.18      2.13 o 
  35   3   3       18.05       16.43      1.77 o 
  36   3   3       40.35       44.96      2.41 o 
  37   3   3       59.32       58.41      2.81 o 
  38   3   3        0.01        2.39      1.52 o 
   1   4   3        8.27        8.52      0.76 o 
   2   4   3      138.79      146.21      2.13 o 
   3   4   3       15.48       20.41      0.97 o 
   4   4   3       51.25       49.49      1.54 o 
   5   4   3        0.85        1.12      0.72 o 
   6   4   3      259.85      263.07      3.89 o 
   7   4   3       30.17       31.49      1.27 o 
   8   4   3      297.43      300.83      4.02 o 
   9   4   3      310.32      330.48      4.32 o 
  10   4   3       90.09       93.92      2.09 o 
  11   4   3       35.00       37.65      1.53 o 
  12   4   3      228.00      217.49      4.40 o 
  13   4   3      341.76      352.61      5.36 o 
  14   4   3      133.11      138.84      3.08 o 
  15   4   3       13.26        9.45      1.03 o 
  16   4   3       23.35       21.74      1.32 o 
  17   4   3        5.16        5.93      1.04 o 
  18   4   3       21.02       19.16      1.44 o 
  19   4   3       52.44       47.26      1.87 o 
  20   4   3        7.78        6.10      1.05 o 
  21   4   3       53.90       54.23      2.03 o 
  22   4   3       22.81       23.25      1.64 o 
  23   4   3      139.49      132.81      3.06 o 
  24   4   3       41.11       39.54      2.90 o 
  25   4   3        9.82        8.99      1.21 o 
  26   4   3        6.27        4.76      1.12 o 
  27   4   3       78.83       76.86      2.46 o 
  28   4   3       41.52       41.14      2.23 o 
  29   4   3        7.63       11.78      2.53 o 
  30   4   3       57.52       61.37      2.94 o 
  31   4   3       20.28       16.82      2.15 o 
  32   4   3       50.98       45.10      2.29 o 
  33   4   3       23.92       25.35      1.92 o 
  34   4   3        7.71        6.99      1.44 o 
   0   5   3      193.20      214.13      5.09 o 
   1   5   3       38.59       38.32      1.63 o 
   2   5   3       65.01       68.52      2.30 o 
   3   5   3       20.63       20.70      1.33 o 
   4   5   3       84.34       84.01      2.51 o 
   5   5   3      197.15      212.87      4.05 o 
   6   5   3      162.57      162.27      3.52 o 
   7   5   3      175.05      180.91      3.74 o 
   8   5   3       69.65       72.72      2.44 o 
   9   5   3       10.91        9.98      1.44 o 
  10   5   3       29.89       35.18      3.26 o 
  11   5   3      109.09      103.88      3.89 o 
  12   5   3       43.73       46.88      2.62 o 
  13   5   3       20.70       20.90      2.03 o 
  14   5   3       71.72       74.12      3.11 o 
  15   5   3       67.58       66.08      3.06 o 
  16   5   3      252.60      255.07      4.88 o 
  17   5   3       34.49       36.03      2.02 o 
  18   5   3        4.75        5.24      1.26 o 
  19   5   3      109.99      115.80      3.23 o 
  20   5   3       88.87      100.46      3.06 o 
  21   5   3       47.49       43.56      2.29 o 
  22   5   3       96.75      106.92      3.18 o 
  23   5   3        1.10        0.69      1.48 o 
  24   5   3      143.82      146.26      4.12 o 
  25   5   3      113.74      107.15      3.70 o 
  26   5   3        3.12        4.74      1.35 o 
  27   5   3       13.08        9.13      1.48 o 
  28   5   3       32.43       36.56      2.48 o 
  29   5   3       38.13       38.08      2.91 o 
   1   6   3       69.31       67.38      4.85 o 
   2   6   3       78.27       82.19      5.24 o 
   3   6   3       90.10       93.68      5.60 o 
   4   6   3       20.82       20.63      4.83 o 
   5   6   3       10.69        5.21      3.66 o 
   6   6   3        2.09        2.64      1.76 o 
   7   6   3       23.60       19.28      2.48 o 
   8   6   3       64.53       64.31      3.21 o 
   9   6   3        6.81        6.24      1.90 o 
  10   6   3        7.57        9.98      2.90 o 
  11   6   3       12.89       10.69      1.93 o 
  12   6   3        0.89        1.44      1.52 o 
  13   6   3        7.73        9.41      1.92 o 
  14   6   3       25.36       29.69      2.26 o 
  15   6   3       22.56       21.41      2.37 o 
  16   6   3       17.46       20.73      2.08 o 
  17   6   3        8.36        9.79      1.74 o 
  18   6   3        2.12        2.13      1.86 o 
  19   6   3       29.66       28.71      2.31 o 
   0   0   4     1537.43     1702.26     34.50 o 
   2   0   4    13291.14    13888.25    210.26 o 
   4   0   4      255.96      166.99      2.84 o 
   6   0   4     1320.75     1028.01     55.87 o 
   8   0   4     5063.31     5328.07    117.61 o 
  10   0   4     8903.47     9954.98     96.54 o 
  12   0   4      942.50      938.14      9.66 o 
  14   0   4     3413.82     3545.91     36.33 o 
  16   0   4      757.50      605.91      6.04 o 
  18   0   4     1390.97     1189.17     11.18 o 
  20   0   4      911.09      848.28      8.23 o 
  22   0   4     1333.73     1342.37     14.69 o 
  24   0   4      817.30      764.70      8.40 o 
  26   0   4     1213.40     1127.39     12.76 o 
  28   0   4       58.32       55.55      1.69 o 
  30   0   4      287.20      271.06      4.69 o 
  32   0   4      471.83      478.16      9.51 o 
  34   0   4      558.66      558.91     10.97 o 
  36   0   4       82.04       86.87      4.77 o 
  38   0   4       63.17       63.15      4.35 o 
  40   0   4       37.44       45.24      5.20 o 
  42   0   4      268.55      280.67      9.55 o 
   1   1   4       73.39       84.27      1.33 o 
   2   1   4      186.46      215.38      2.17 o 
   3   1   4     1197.79     1332.05      9.85 o 
   4   1   4      156.54      202.86      1.79 o 
   5   1   4      362.47      380.54      3.13 o 
   6   1   4       79.69       84.73      1.04 o 
   7   1   4     1425.85     1578.23     11.83 o 
   8   1   4     1150.22     1481.50     12.99 o 
   9   1   4      428.47      487.63      4.59 o 
  10   1   4       11.00       25.33      0.65 o 
  11   1   4      104.11      107.85      1.31 o 
  12   1   4      201.83      273.89      2.59 o 
  13   1   4      119.29      156.81      1.68 o 
  14   1   4       46.31       78.92      1.09 o 
  15   1   4      355.03      333.97      2.83 o 
  16   1   4      356.48      413.20      3.55 o 
  17   1   4      429.77      505.76      4.05 o 
  18   1   4      490.43      498.53      4.03 o 
  19   1   4       78.49       74.64      1.09 o 
  20   1   4      273.41      230.09      2.29 o 
  21   1   4       76.67       70.92      1.15 o 
  22   1   4       71.83       81.30      1.26 o 
  23   1   4      127.25      127.85      2.22 o 
  24   1   4       46.60       47.74      1.18 o 
  25   1   4        5.29        3.26      0.50 o 
  26   1   4      138.36      123.71      1.90 o 
  27   1   4        5.24        6.49      0.62 o 
  28   1   4       13.96       15.56      0.99 o 
  29   1   4      165.83      162.40      2.60 o 
  30   1   4       45.85       45.63      1.50 o 
  31   1   4       13.86       16.78      1.09 o 
  32   1   4       75.79       73.31      1.91 o 
  33   1   4      100.10       99.00      2.24 o 
  34   1   4        3.88        3.98      0.86 o 
  35   1   4       15.67       16.63      1.21 o 
  36   1   4       62.20       58.85      1.97 o 
  37   1   4       12.02       11.29      1.37 o 
  38   1   4       18.84       17.87      1.74 o 
  39   1   4       27.59       34.26      4.49 o 
  40   1   4       20.18       21.28      2.56 o 
  41   1   4       56.54       52.75      3.54 o 
  42   1   4       34.75       31.15      3.02 o 
   0   2   4     1734.81     1855.41     17.84 o 
   1   2   4      636.39      649.63      4.88 o 
   2   2   4     1251.57     1197.75      8.18 o 
   3   2   4     1147.55     1161.67      9.13 o 
   4   2   4     2305.50     2359.30     15.35 o 
   5   2   4       69.94       54.45      0.88 o 
   6   2   4     1298.78     1390.81     10.40 o 
   7   2   4      624.23      574.66      4.92 o 
   8   2   4     2211.91     2153.63     15.54 o 
   9   2   4       53.16       52.70      1.00 o 
  10   2   4      657.29      555.06      4.80 o 
  11   2   4      148.65      159.33      1.90 o 
  12   2   4      402.58      334.91      3.41 o 
  13   2   4      227.69      200.98      2.31 o 
  14   2   4      435.50      382.55      3.71 o 
  15   2   4      204.28      181.52      3.14 o 
  16   2   4     3311.44     3213.43     29.41 o 
  17   2   4      181.74      163.02      2.03 o 
  18   2   4      470.18      447.33      4.35 o 
  19   2   4      309.56      329.33      3.77 o 
  20   2   4      199.18      182.88      2.56 o 
  21   2   4      155.16      142.37      2.10 o 
  22   2   4      412.67      366.30      4.00 o 
  23   2   4       95.82       96.64      1.76 o 
  24   2   4      259.11      228.75      2.85 o 
  25   2   4       35.25       35.19      1.12 o 
  26   2   4      237.04      233.32      2.98 o 
  27   2   4       44.33       46.67      1.37 o 
  28   2   4      621.96      604.92      5.82 o 
  29   2   4       82.50       89.10      1.99 o 
  30   2   4      144.74      139.46      2.54 o 
  31   2   4      128.23      135.62      3.03 o 
  32   2   4      119.03      115.92      2.49 o 
  33   2   4        7.54        5.98      1.01 o 
  34   2   4       15.67       16.79      1.95 o 
  35   2   4       30.03       29.53      1.88 o 
  36   2   4      104.25      113.11      4.10 o 
  37   2   4       88.22       95.38      4.35 o 
  38   2   4       88.12       90.78      5.70 o 
  39   2   4       26.07       32.19      3.39 o 
  40   2   4      278.45      289.09      7.27 o 
   1   3   4      148.34      141.35      1.75 o 
   2   3   4       54.44       63.63      1.04 o 
   3   3   4      166.91      186.69      1.94 o 
   4   3   4      229.34      253.76      2.77 o 
   5   3   4      114.77      117.30      1.54 o 
   6   3   4      390.61      415.85      3.66 o 
   7   3   4      623.78      650.69      5.52 o 
   8   3   4       11.80       15.59      0.69 o 
   9   3   4       44.66       50.43      1.09 o 
  10   3   4      410.96      432.00      4.14 o 
  11   3   4      400.17      412.93      4.80 o 
  12   3   4       44.51       46.67      1.27 o 
  13   3   4      510.83      478.15      5.50 o 
  14   3   4      319.22      328.93      4.50 o 
  15   3   4       62.68       67.69      1.81 o 
  16   3   4        1.09        1.43      0.59 o 
  17   3   4       59.35       53.64      1.82 o 
  18   3   4      178.82      158.91      2.78 o 
  19   3   4        3.71        3.25      0.72 o 
  20   3   4       59.95       62.26      1.76 o 
  21   3   4       66.58       61.44      2.06 o 
  22   3   4       25.35       22.77      1.23 o 
  23   3   4       25.97       26.66      1.44 o 
  24   3   4       40.42       36.98      1.66 o 
  25   3   4       73.37       67.64      2.03 o 
  26   3   4       32.53       29.49      1.51 o 
  27   3   4       26.65       22.57      1.42 o 
  28   3   4       13.34       12.72      1.21 o 
  29   3   4       49.54       47.34      1.79 o 
  30   3   4       12.55       13.13      1.18 o 
  31   3   4      100.23      104.09      2.53 o 
  32   3   4       28.31       28.43      1.56 o 
  33   3   4       20.47       22.79      1.72 o 
  34   3   4       37.93       38.71      2.28 o 
  35   3   4        9.57        7.40      1.57 o 
  36   3   4       15.33       14.38      1.79 o 
  37   3   4       16.47       17.84      2.05 o 
  38   3   4       51.46       51.91      2.84 o 
   0   4   4      956.64      996.11     14.16 o 
   1   4   4      244.15      230.91      2.85 o 
   2   4   4      120.34      119.07      2.07 o 
   3   4   4      353.54      354.98      4.02 o 
   4   4   4      276.13      275.14      3.40 o 
   5   4   4      383.46      385.43      4.58 o 
   6   4   4       31.44       28.16      1.29 o 
   7   4   4       73.23       71.99      2.34 o 
   8   4   4      188.37      178.98      3.47 o 
   9   4   4       87.26       84.42      2.84 o 
  10   4   4      471.01      470.25      6.53 o 
  11   4   4      528.61      510.14      7.32 o 
  12   4   4      311.77      322.58      5.09 o 
  13   4   4      346.02      340.19      5.30 o 
  14   4   4       94.99       98.60      2.58 o 
  15   4   4        2.50        3.89      1.27 o 
  16   4   4       88.23       90.86      3.07 o 
  17   4   4       73.98       74.11      2.92 o 
  18   4   4       13.47       11.92      1.41 o 
  19   4   4       93.10       91.79      3.35 o 
  20   4   4      154.27      147.84      3.68 o 
  21   4   4      171.72      175.89      3.80 o 
  22   4   4      175.14      173.56      3.79 o 
  23   4   4       49.66       53.98      2.27 o 
  24   4   4      222.91      231.37      4.50 o 
  25   4   4       35.01       41.09      2.10 o 
  26   4   4       16.81       15.18      1.74 o 
  27   4   4      217.72      219.49      5.04 o 
  28   4   4      265.01      255.75      5.95 o 
  29   4   4       22.31       26.32      2.18 o 
  30   4   4       29.09       32.38      2.34 o 
  31   4   4       14.94       15.81      1.92 o 
  32   4   4       55.24       57.02      2.51 o 
  33   4   4       70.66       85.81      2.93 o 
  34   4   4       72.53       81.91      2.88 o 
   1   5   4      140.92      142.15      3.12 o 
   2   5   4       72.90       71.47      2.43 o 
   3   5   4        5.74        5.64      1.07 o 
   4   5   4       62.53       64.86      2.27 o 
   5   5   4      103.95      105.53      2.81 o 
   6   5   4       11.34       11.47      1.34 o 
   7   5   4        1.10        1.52      1.04 o 
   8   5   4        4.26        4.55      1.16 o 
   9   5   4       54.01       52.17      2.19 o 
  10   5   4       12.95       14.47      1.59 o 
  11   5   4       18.70       17.84      1.72 o 
  12   5   4        7.14        6.71      1.79 o 
  13   5   4       21.96       21.88      2.06 o 
  14   5   4       40.30       41.79      2.59 o 
  15   5   4       71.24       64.88      3.11 o 
  16   5   4      129.80      125.05      4.08 o 
  17   5   4       26.91       27.53      3.91 o 
  18   5   4       33.88       39.42      2.14 o 
  19   5   4       22.89       23.73      1.84 o 
  20   5   4       22.30       20.95      1.77 o 
  21   5   4       18.42       17.45      1.68 o 
  22   5   4       28.76       27.48      3.54 o 
  23   5   4       11.42       13.72      1.82 o 
  24   5   4       86.92       98.40      3.43 o 
  25   5   4      110.76      108.80      4.14 o 
  26   5   4        3.19        6.14      1.69 o 
  27   5   4        4.83        5.02      1.51 o 
  28   5   4       18.67       22.69      2.19 o 
   0   6   4       44.88       39.46      5.93 o 
   1   6   4       73.97       83.79      5.45 o 
   2   6   4      144.51      152.18     20.16 o 
   3   6   4       43.64       46.33      9.24 o 
   4   6   4       69.14       73.70      5.34 o 
   5   6   4      118.00      139.31      6.91 o 
   6   6   4        5.90        6.15      2.13 o 
   7   6   4       17.36       21.71      2.26 o 
   8   6   4        4.05        3.38      1.46 o 
   9   6   4       58.20       55.57      3.53 o 
  10   6   4       48.69       52.90      3.50 o 
  11   6   4       52.23       50.62      3.47 o 
  12   6   4        5.91        5.57      1.80 o 
  13   6   4       55.92       63.68      2.98 o 
  14   6   4       13.88       15.61      1.99 o 
  15   6   4       45.87       54.48      2.61 o 
  16   6   4       24.47       22.16      1.94 o 
  17   6   4        4.41        6.20      1.48 o 
  18   6   4       11.21       13.65      1.72 o 
  19   6   4      138.44      134.60      3.79 o 
   2   0   5      676.02      733.85     13.13 o 
   4   0   5      389.58      459.25      7.33 o 
   6   0   5      772.18      888.27     11.31 o 
   8   0   5      542.01      577.15      6.53 o 
  10   0   5      458.64      512.80      7.83 o 
  12   0   5        6.40        9.82      0.98 o 
  14   0   5      124.34      191.82      3.39 o 
  16   0   5        2.41        8.95      0.71 o 
  18   0   5      209.54      213.73      3.08 o 
  20   0   5      225.29      226.47      2.90 o 
  22   0   5       45.09       51.64      1.86 o 
  24   0   5      683.85      654.63      7.91 o 
  26   0   5        3.29        1.81      0.64 o 
  28   0   5      160.87      135.87      2.69 o 
  30   0   5      255.14      259.59      4.49 o 
  32   0   5       84.59       91.72      3.56 o 
  34   0   5       27.76       31.19      2.43 o 
  36   0   5        1.63        2.50      1.26 o 
  38   0   5      128.50      118.84      5.60 o 
  40   0   5       59.28       55.90      4.33 o 
  42   0   5       50.64       45.11      6.03 o 
   0   1   5      990.82     1208.73     17.23 o 
   1   1   5     1068.09     1006.26      8.58 o 
   2   1   5     2481.93     2706.52     20.20 o 
   3   1   5     4214.17     4407.46     28.90 o 
   4   1   5      257.18      299.54      2.39 o 
   5   1   5     3599.01     3712.65     26.48 o 
   6   1   5     1085.46     1277.48      8.75 o 
   7   1   5     3805.34     3906.74     27.97 o 
   8   1   5      283.21      336.86      3.78 o 
   9   1   5     1034.37     1006.21      8.31 o 
  10   1   5      114.37       91.87      1.30 o 
  11   1   5     1480.09     1346.17     11.00 o 
  12   1   5        6.60       14.24      0.52 o 
  13   1   5     3284.10     3228.79     24.34 o 
  14   1   5      520.94      548.43      4.56 o 
  15   1   5     1187.46     1087.74      8.36 o 
  16   1   5       61.70       65.87      0.99 o 
  17   1   5     1957.01     1920.56     13.89 o 
  18   1   5      146.08      148.44      1.73 o 
  19   1   5      625.91      550.50      4.58 o 
  20   1   5       13.05       17.09      0.66 o 
  21   1   5     1596.67     1417.36     10.94 o 
  22   1   5      120.31      117.06      1.80 o 
  23   1   5      536.34      493.76      5.43 o 
  24   1   5       11.68       11.47      0.68 o 
  25   1   5      707.72      672.17      6.06 o 
  26   1   5      254.66      242.67      3.06 o 
  27   1   5      415.90      406.93      4.44 o 
  28   1   5       87.87       92.19      1.79 o 
  29   1   5      445.94      425.79      4.91 o 
  30   1   5       64.92       61.38      1.71 o 
  31   1   5      252.41      255.02      4.03 o 
  32   1   5       68.92       73.43      2.05 o 
  33   1   5       25.24       30.59      1.48 o 
  34   1   5       34.39       40.14      1.66 o 
  35   1   5      142.33      143.12      3.01 o 
  36   1   5       46.91       51.80      2.79 o 
  37   1   5      130.97      136.83      3.84 o 
  38   1   5      140.85      148.56      4.01 o 
  39   1   5      194.09      204.49      8.03 o 
  40   1   5       45.96       47.10      3.32 o 
  41   1   5       52.75       62.74      3.80 o 
   1   2   5      276.77      331.57      2.66 o 
   2   2   5      380.55      463.93      3.51 o 
   3   2   5       44.32       42.97      0.74 o 
   4   2   5      493.62      562.72      4.12 o 
   5   2   5      528.02      567.02      5.30 o 
   6   2   5       84.67      106.70      1.24 o 
   7   2   5       98.65       90.13      1.20 o 
   8   2   5      423.72      481.79      4.31 o 
   9   2   5      128.45      116.69      1.56 o 
  10   2   5      177.12      162.13      1.94 o 
  11   2   5      106.45      116.54      1.68 o 
  12   2   5        1.12        0.38      0.36 o 
  13   2   5      330.32      352.36      3.81 o 
  14   2   5       98.00      114.24      1.52 o 
  15   2   5      164.80      160.87      2.10 o 
  16   2   5      127.99      118.51      1.74 o 
  17   2   5      293.99      317.76      3.24 o 
  18   2   5       52.56       42.02      1.03 o 
  19   2   5       48.91       45.44      1.15 o 
  20   2   5      624.32      623.20      5.90 o 
  21   2   5       32.65       32.50      1.05 o 
  22   2   5       78.95       74.37      1.46 o 
  23   2   5       31.49       33.53      1.07 o 
  24   2   5       40.71       43.17      1.20 o 
  25   2   5       13.13       14.50      0.84 o 
  26   2   5       27.66       27.11      1.19 o 
  27   2   5        1.57        2.19      0.67 o 
  28   2   5       81.09       79.11      1.99 o 
  29   2   5       16.38       15.47      1.13 o 
  30   2   5      196.77      184.76      3.19 o 
  31   2   5      255.49      255.62      3.92 o 
  32   2   5        7.35        7.59      1.58 o 
  33   2   5      177.95      173.83      3.65 o 
  34   2   5       38.72       41.61      3.00 o 
  35   2   5       81.57       82.45      3.12 o 
  36   2   5      116.68      124.01      5.12 o 
  37   2   5      155.33      147.34      6.25 o 
  38   2   5        4.56        6.29      1.70 o 
  39   2   5       64.66       64.33      3.40 o 
  40   2   5       24.30       26.61      2.50 o 
   0   3   5      502.94      503.87      8.35 o 
   1   3   5      795.83      801.27      7.10 o 
   2   3   5      773.09      773.23      6.31 o 
   3   3   5      562.88      547.46      4.99 o 
   4   3   5      186.68      168.68      2.42 o 
   5   3   5     1261.13     1207.10      9.40 o 
   6   3   5      187.11      165.42      2.23 o 
   7   3   5       43.53       37.81      1.06 o 
   8   3   5      711.45      691.82      6.31 o 
   9   3   5      912.93      886.10      7.81 o 
  10   3   5      149.77      141.92      2.24 o 
  11   3   5      539.66      542.49      5.66 o 
  12   3   5      721.70      730.24      7.62 o 
  13   3   5      969.03      927.48     11.69 o 
  14   3   5      203.64      193.62      3.45 o 
  15   3   5       99.08       88.27      2.38 o 
  16   3   5      196.66      172.72      3.09 o 
  17   3   5      622.73      564.69     10.93 o 
  18   3   5       27.46       29.78      1.42 o 
  19   3   5      471.23      454.74      5.95 o 
  20   3   5      122.56      119.23      2.53 o 
  21   3   5      408.19      409.20      5.74 o 
  22   3   5      410.92      413.80      6.17 o 
  23   3   5       69.81       72.27      2.15 o 
  24   3   5       51.36       52.54      1.74 o 
  25   3   5      181.68      181.72      3.18 o 
  26   3   5       41.54       46.12      1.81 o 
  27   3   5      310.71      303.28      4.73 o 
  28   3   5      103.78      106.23      4.16 o 
  29   3   5       85.96       90.36      2.46 o 
  30   3   5      153.13      152.66      3.04 o 
  31   3   5      207.46      214.22      3.69 o 
  32   3   5      243.90      246.99      4.36 o 
  33   3   5      128.29      126.67      3.29 o 
  34   3   5      175.48      194.19      6.38 o 
  35   3   5      122.85      133.31      3.85 o 
  36   3   5       15.32       18.60      1.87 o 
  37   3   5       19.12       22.54      2.30 o 
   1   4   5       15.20       16.65      0.95 o 
   2   4   5       14.22       17.63      0.99 o 
   3   4   5      261.89      252.74      3.27 o 
   4   4   5       68.49       69.62      1.64 o 
   5   4   5      140.05      138.43      2.46 o 
   6   4   5      194.42      199.23      3.20 o 
   7   4   5       79.25       77.19      1.95 o 
   8   4   5      335.46      329.30      4.81 o 
   9   4   5      105.16      106.02      2.51 o 
  10   4   5      365.05      363.08      5.56 o 
  11   4   5      182.66      179.05      3.59 o 
  12   4   5      232.73      231.16      4.64 o 
  13   4   5       84.53       83.78      2.70 o 
  14   4   5       86.32       82.21      2.72 o 
  15   4   5       50.55       49.10      2.41 o 
  16   4   5        1.00        1.38      1.14 o 
  17   4   5       23.68       22.85      2.54 o 
  18   4   5      135.82      135.64      3.95 o 
  19   4   5       48.70       49.57      3.27 o 
  20   4   5       12.81       14.04      1.56 o 
  21   4   5       32.70       29.85      2.14 o 
  22   4   5       20.01       15.63      1.60 o 
  23   4   5        4.10        4.36      1.30 o 
  24   4   5       22.83       22.03      1.93 o 
  25   4   5       51.26       54.54      2.67 o 
  26   4   5      105.89      108.04      3.48 o 
  27   4   5        3.07        4.09      1.35 o 
  28   4   5       39.96       33.59      2.69 o 
  29   4   5       43.00       54.54      4.49 o 
  30   4   5       33.93       31.77      2.40 o 
  31   4   5        5.97        6.28      1.47 o 
  32   4   5       43.92       47.46      2.36 o 
  33   4   5        5.41        7.14      1.42 o 
   0   5   5     1007.19     1021.78     18.00 o 
   1   5   5      198.64      211.72      3.92 o 
   2   5   5        7.59        7.98      1.21 o 
   3   5   5      126.02      129.24      3.84 o 
   4   5   5      255.71      255.69      4.59 o 
   5   5   5      106.53      105.37      3.45 o 
   6   5   5       94.95       94.21      2.78 o 
   7   5   5       10.68       13.79      1.57 o 
   8   5   5      405.72      414.94      6.41 o 
   9   5   5      202.88      205.87      4.19 o 
  10   5   5      114.69      111.31      3.37 o 
  11   5   5        9.56       11.45      1.54 o 
  12   5   5       62.51       66.17      2.71 o 
  13   5   5      106.71       98.72      3.24 o 
  14   5   5      171.09      165.74      4.88 o 
  15   5   5      123.08      121.30      3.65 o 
  16   5   5      209.60      207.54      4.85 o 
  17   5   5        5.79        7.20      1.52 o 
  18   5   5       43.87       49.80      2.55 o 
  19   5   5       38.49       37.85      2.73 o 
  20   5   5        0.24        3.58      1.24 o 
  21   5   5       19.97       22.65      2.01 o 
  22   5   5       28.01       29.55      2.53 o 
  23   5   5       71.61       65.17      3.57 o 
  24   5   5       90.56       96.26      5.53 o 
  25   5   5       15.68       15.65      2.15 o 
  26   5   5       13.66       16.31      2.79 o 
  27   5   5        3.35        3.09      1.56 o 
  28   5   5       78.68       89.97      4.44 o 
   1   6   5      106.59      112.88      4.15 o 
   2   6   5       73.80       75.86     10.06 o 
   3   6   5       21.33       20.59      4.50 o 
   4   6   5        3.99        5.38      3.43 o 
   5   6   5       37.48       40.00      4.01 o 
   6   6   5        2.02        4.00      2.36 o 
   7   6   5        7.09        7.40      2.71 o 
   8   6   5        3.73        1.32      1.46 o 
   9   6   5        4.57        5.22      1.66 o 
  10   6   5        2.38        2.22      1.59 o 
  11   6   5       12.04        6.96      1.77 o 
  12   6   5        3.71        4.40      1.69 o 
  13   6   5        1.99        2.40      1.54 o 
  14   6   5       21.78       19.83      2.31 o 
  15   6   5       43.27       43.03      3.31 o 
  16   6   5       28.69       28.37      2.11 o 
  17   6   5       33.69       33.14      3.06 o 
  18   6   5       58.91       55.23      2.70 o 
   0   0   6     3137.61     3707.92     67.69 o 
   2   0   6     8475.79     9134.81    106.71 o 
   4   0   6      696.33     1010.85     14.33 o 
   6   0   6     5277.23     5577.50     54.93 o 
   8   0   6      951.20      942.15      9.86 o 
  10   0   6     4601.19     5148.54     52.16 o 
  12   0   6      690.63      695.36      7.90 o 
  14   0   6      440.71      415.09      4.09 o 
  16   0   6      265.50      198.27      2.33 o 
  18   0   6     1994.38     1884.29     18.70 o 
  20   0   6      706.01      647.51      7.42 o 
  22   0   6     1103.21     1039.05     11.46 o 
  24   0   6      352.02      309.79      4.39 o 
  26   0   6      505.12      483.00      6.27 o 
  28   0   6      133.29      143.95      2.81 o 
  30   0   6       95.37       88.97      2.92 o 
  32   0   6      599.63      602.86      9.84 o 
  34   0   6      205.92      198.96      5.63 o 
  36   0   6        8.47        6.17      1.52 o 
  38   0   6       68.21       68.97      6.38 o 
  40   0   6       72.72       77.39      7.05 o 
  42   0   6       72.94       86.25      7.85 o 
   1   1   6     1226.08     1454.20     11.82 o 
   2   1   6     1279.47     1567.61     12.17 o 
   3   1   6        9.70       18.93      0.44 o 
   4   1   6      354.25      394.42      2.96 o 
   5   1   6      812.52      890.31      6.06 o 
   6   1   6      145.12      141.40      1.34 o 
   7   1   6      832.69      898.62      6.64 o 
   8   1   6       98.80      149.26      1.59 o 
   9   1   6      614.68      653.66      5.17 o 
  10   1   6      106.68      152.20      1.74 o 
  11   1   6      262.40      301.34      2.87 o 
  12   1   6       99.51      113.16      1.50 o 
  13   1   6      163.09      173.01      2.02 o 
  14   1   6       17.13       15.75      0.56 o 
  15   1   6       42.40       45.52      0.93 o 
  16   1   6       34.13       39.07      0.83 o 
  17   1   6       26.34       17.37      0.61 o 
  18   1   6      207.46      208.09      2.30 o 
  19   1   6       15.49       16.21      0.63 o 
  20   1   6       34.38       29.86      0.82 o 
  21   1   6        7.20        6.01      0.50 o 
  22   1   6       98.73       78.48      1.37 o 
  23   1   6       11.75       10.15      0.64 o 
  24   1   6      158.31      155.86      3.46 o 
  25   1   6        4.44        5.05      0.63 o 
  26   1   6       26.07       24.73      1.19 o 
  27   1   6      151.38      150.10      2.49 o 
  28   1   6       66.75       70.45      1.77 o 
  29   1   6        7.45        8.66      0.90 o 
  30   1   6       47.48       40.51      1.89 o 
  31   1   6       23.35       20.43      1.25 o 
  32   1   6       35.69       34.43      1.54 o 
  33   1   6       33.05       31.54      1.52 o 
  34   1   6       81.28       84.60      3.34 o 
  35   1   6       74.71       73.52      2.16 o 
  36   1   6       77.53       72.83      2.20 o 
  37   1   6       70.27       75.85      2.63 o 
  38   1   6       49.82       48.82      2.45 o 
  39   1   6        3.10        2.78      1.79 o 
  40   1   6       28.76       19.71      5.18 o 
  41   1   6        9.73       10.68      2.94 o 
   0   2   6     1961.97     1921.75     22.01 o 
   1   2   6      526.13      565.78      5.19 o 
   2   2   6     2183.15     2186.22     19.25 o 
   3   2   6      156.37      162.74      1.77 o 
   4   2   6      663.19      745.49      7.10 o 
   5   2   6      106.30      115.72      1.42 o 
   6   2   6      899.66      919.98      7.55 o 
   7   2   6      470.42      432.58      3.99 o 
   8   2   6      649.77      611.75      5.30 o 
   9   2   6       72.01       76.53      1.55 o 
  10   2   6      166.43      120.00      1.74 o 
  11   2   6      730.23      758.74      6.70 o 
  12   2   6     1091.60     1018.47      8.76 o 
  13   2   6       70.30       70.90      1.33 o 
  14   2   6      620.09      594.95      5.65 o 
  15   2   6       62.96       50.57      1.66 o 
  16   2   6      900.87      866.67      8.70 o 
  17   2   6      270.33      244.74      3.07 o 
  18   2   6      125.91      112.80      2.38 o 
  19   2   6       73.48       73.82      1.47 o 
  20   2   6      503.11      455.68      4.67 o 
  21   2   6       40.04       42.83      1.28 o 
  22   2   6      114.07      110.31      2.04 o 
  23   2   6       65.74       63.55      1.58 o 
  24   2   6      946.01      896.41      8.39 o 
  25   2   6        8.06        9.70      0.85 o 
  26   2   6      218.05      217.81      3.60 o 
  27   2   6      166.62      155.88      3.01 o 
  28   2   6      154.60      150.76      2.97 o 
  29   2   6       14.00       14.46      1.20 o 
  30   2   6       61.76       62.06      1.86 o 
  31   2   6       69.69       70.22      2.00 o 
  32   2   6      212.88      218.87      3.85 o 
  33   2   6       68.17       68.21      2.34 o 
  34   2   6        5.09        3.85      1.05 o 
  35   2   6      103.07      111.01      3.29 o 
  36   2   6      131.23      145.27      4.70 o 
  37   2   6      166.01      179.20      5.33 o 
  38   2   6       64.68       72.06      3.46 o 
  39   2   6       21.93       29.90      3.03 o 
  40   2   6      135.75      154.19      5.03 o 
   1   3   6      506.42      544.48      4.95 o 
   2   3   6       82.03       83.01      1.38 o 
   3   3   6       55.89       64.03      1.39 o 
   4   3   6       63.46       61.41      1.36 o 
   5   3   6       17.07       14.73      0.81 o 
   6   3   6       35.32       32.11      1.12 o 
   7   3   6      133.46      128.90      2.13 o 
   8   3   6      418.18      416.19      4.65 o 
   9   3   6      259.37      256.20      3.32 o 
  10   3   6       69.12       66.40      1.65 o 
  11   3   6       92.03       91.05      1.94 o 
  12   3   6        0.42        2.01      0.69 o 
  13   3   6       74.01       69.52      1.83 o 
  14   3   6       54.79       53.56      1.68 o 
  15   3   6      133.20      125.22      2.84 o 
  16   3   6      157.04      142.92      3.45 o 
  17   3   6       85.90       87.34      2.69 o 
  18   3   6        6.80        5.80      1.14 o 
  19   3   6       10.78        8.91      1.54 o 
  20   3   6       24.25       20.45      1.44 o 
  21   3   6      154.87      153.36      3.72 o 
  22   3   6       29.65       25.96      1.78 o 
  23   3   6       79.86       77.44      2.34 o 
  24   3   6       78.75       76.32      2.18 o 
  25   3   6       52.65       51.98      1.90 o 
  26   3   6       51.94       54.58      1.97 o 
  27   3   6      134.50      127.88      2.93 o 
  28   3   6       31.99       33.17      1.70 o 
  29   3   6      211.49      199.05      4.64 o 
  30   3   6        1.60        2.77      1.03 o 
  31   3   6        9.22        9.53      1.36 o 
  32   3   6       18.99       17.28      1.77 o 
  33   3   6       48.33       52.59      2.53 o 
  34   3   6       46.02       45.04      2.43 o 
  35   3   6      135.34      122.92      3.63 o 
  36   3   6        5.16        6.24      1.71 o 
  37   3   6       64.50       80.03      3.83 o 
   0   4   6      301.98      290.41      5.24 o 
   1   4   6       12.90       15.58      1.40 o 
   2   4   6       68.39       67.99      1.67 o 
   3   4   6      479.08      474.65      5.08 o 
   4   4   6      315.25      313.76      3.81 o 
   5   4   6      487.80      495.12      5.67 o 
   6   4   6      678.09      685.42      7.61 o 
   7   4   6      335.74      339.40      4.55 o 
   8   4   6       40.14       40.43      1.55 o 
   9   4   6       45.00       43.51      1.60 o 
  10   4   6      224.39      217.13      3.75 o 
  11   4   6      205.56      183.90      3.46 o 
  12   4   6       28.05       28.99      1.67 o 
  13   4   6      120.03      116.19      5.13 o 
  14   4   6      302.39      285.47      5.94 o 
  15   4   6      201.38      190.39      4.70 o 
  16   4   6       49.41       46.28      2.49 o 
  17   4   6       73.30       72.69      2.92 o 
  18   4   6       80.22       81.46      4.90 o 
  19   4   6      125.86      119.66      3.92 o 
  20   4   6      220.79      216.68      6.10 o 
  21   4   6       20.35       21.78      2.14 o 
  22   4   6        2.84        2.70      1.34 o 
  23   4   6       10.24        9.07      1.50 o 
  24   4   6      294.89      277.83      5.78 o 
  25   4   6       34.07       37.15      2.35 o 
  26   4   6       39.65       40.55      2.43 o 
  27   4   6      147.30      138.72      5.55 o 
  28   4   6       63.78       61.78      3.30 o 
  29   4   6      125.27      130.16      4.42 o 
  30   4   6       37.91       39.66      3.51 o 
  31   4   6       33.92       48.06      2.39 o 
  32   4   6      115.33      120.12      3.36 o 
  33   4   6       10.57       20.23      1.82 o 
   1   5   6       43.32       43.11      2.01 o 
   2   5   6       91.60       83.74      2.52 o 
   3   5   6      113.02      108.92      2.82 o 
   4   5   6        9.58        8.34      1.35 o 
   5   5   6        5.61        3.43      1.51 o 
   6   5   6       85.56       87.64      2.68 o 
   7   5   6      180.95      179.05      3.84 o 
   8   5   6       77.54       80.45      2.84 o 
   9   5   6       68.15       68.92      2.48 o 
  10   5   6       30.11       27.18      1.84 o 
  11   5   6       27.45       25.41      1.97 o 
  12   5   6        4.67        3.31      1.27 o 
  13   5   6        3.91        4.84      1.34 o 
  14   5   6       77.70       76.58      2.96 o 
  15   5   6       13.45       13.42      1.70 o 
  16   5   6       12.49        7.76      1.58 o 
  17   5   6       86.22       79.47      3.10 o 
  18   5   6       41.56       35.80      2.71 o 
  19   5   6       54.00       50.86      2.78 o 
  20   5   6       23.02       21.21      2.34 o 
  21   5   6       59.98       65.57      3.08 o 
  22   5   6        5.98        5.79      1.76 o 
  23   5   6       54.33       45.70      3.42 o 
  24   5   6       26.82       26.67      2.29 o 
  25   5   6       32.00       29.92      2.41 o 
  26   5   6       35.51       35.91      2.95 o 
  27   5   6        1.56        1.97      1.29 o 
   0   6   6        2.23        0.98      3.23 o 
   1   6   6       46.74       47.98      5.14 o 
   2   6   6        6.91        9.89      2.90 o 
   3   6   6       60.19       62.16      4.94 o 
   4   6   6       30.41       30.23      4.77 o 
   5   6   6       77.04       88.99      6.34 o 
   6   6   6       62.17       68.02      4.96 o 
   7   6   6        4.74        2.30      1.69 o 
   8   6   6        3.59        3.33      1.98 o 
   9   6   6       81.02       84.98      3.85 o 
  10   6   6       30.02       36.81      2.65 o 
  11   6   6      171.23      180.94      5.13 o 
  12   6   6       17.52       18.22      2.23 o 
  13   6   6       50.59       49.32      3.07 o 
  14   6   6        7.96        5.62      2.19 o 
  15   6   6       49.24       64.43      4.19 o 
  16   6   6       28.96       26.58      2.64 o 
  17   6   6       22.74       16.87      2.08 o 
   2   0   7     2158.36     2495.51     23.82 o 
   4   0   7     3518.12     4266.98     46.27 o 
   6   0   7      121.95      156.38      2.11 o 
   8   0   7      149.71      153.91      2.64 o 
  10   0   7        9.69       12.48      0.81 o 
  12   0   7       64.32       90.62      1.82 o 
  14   0   7       74.80       77.51      1.77 o 
  16   0   7      105.97      122.19      1.72 o 
  18   0   7      227.40      249.47      3.22 o 
  20   0   7      826.69      768.44      8.75 o 
  22   0   7       65.97       56.84      1.57 o 
  24   0   7       72.43       72.86      1.82 o 
  26   0   7      270.28      261.04      4.04 o 
  28   0   7       46.06       44.43      1.58 o 
  30   0   7       46.30       55.16      2.36 o 
  32   0   7       18.83       21.43      1.81 o 
  34   0   7       41.48       39.87      3.34 o 
  36   0   7       27.96       28.45      3.01 o 
  38   0   7      129.21      126.35      8.47 o 
  40   0   7      303.04      281.22     13.37 o 
   0   1   7      358.62      331.20      4.36 o 
   1   1   7      114.29      153.92      1.78 o 
   2   1   7      561.45      669.95      5.39 o 
   3   1   7     1642.88     1719.66     12.10 o 
   4   1   7       59.14       57.56      0.80 o 
   5   1   7      946.90      937.81      6.57 o 
   6   1   7      972.46     1227.46      8.09 o 
   7   1   7      189.04      155.67      1.53 o 
   8   1   7      136.99      151.83      1.58 o 
   9   1   7      629.88      651.71      5.35 o 
  10   1   7       45.68       60.27      0.90 o 
  11   1   7      375.40      339.61      3.00 o 
  12   1   7       98.54       85.76      1.22 o 
  13   1   7      595.60      561.09      4.75 o 
  14   1   7      525.17      531.20      4.48 o 
  15   1   7       92.79       76.19      1.25 o 
  16   1   7      256.00      274.43      2.74 o 
  17   1   7      929.64      862.49      6.91 o 
  18   1   7      124.66      100.58      1.52 o 
  19   1   7       38.63       44.90      1.06 o 
  20   1   7      169.49      156.14      2.05 o 
  21   1   7      552.93      507.33      6.19 o 
  22   1   7      245.79      216.51      2.53 o 
  23   1   7      156.28      147.55      2.51 o 
  24   1   7       45.85       40.35      1.11 o 
  25   1   7      132.14      119.35      2.00 o 
  26   1   7       90.44       85.48      1.71 o 
  27   1   7      285.26      276.72      3.43 o 
  28   1   7       14.18       15.59      1.02 o 
  29   1   7      439.68      428.05      5.33 o 
  30   1   7       35.22       36.71      1.52 o 
  31   1   7       43.40       49.61      1.74 o 
  32   1   7       11.44        9.16      1.05 o 
  33   1   7       42.60       48.11      1.79 o 
  34   1   7       50.35       52.39      1.88 o 
  35   1   7      169.06      169.45      3.60 o 
  36   1   7       23.10       25.01      1.77 o 
  37   1   7       58.64       61.05      2.71 o 
  38   1   7      122.55      130.84      8.91 o 
  39   1   7       49.28       48.45      4.20 o 
  40   1   7       34.85       37.51      3.93 o 
  41   1   7       31.75       34.68      3.98 o 
   1   2   7       22.03       24.17      0.83 o 
   2   2   7      247.18      258.52      3.06 o 
   3   2   7      319.60      333.43      3.50 o 
   4   2   7      130.99      146.63      2.06 o 
   5   2   7      344.17      392.69      4.04 o 
   6   2   7       88.05       96.58      1.62 o 
   7   2   7      345.25      366.35      4.24 o 
   8   2   7       38.25       28.55      0.98 o 
   9   2   7      158.84      160.17      1.86 o 
  10   2   7      574.87      587.10      4.98 o 
  11   2   7      773.13      773.57      6.66 o 
  12   2   7      102.63       82.53      1.38 o 
  13   2   7      190.73      204.34      3.11 o 
  14   2   7      242.53      237.92      2.81 o 
  15   2   7        8.67        9.77      0.99 o 
  16   2   7       59.19       53.48      1.39 o 
  17   2   7      383.48      361.09      4.39 o 
  18   2   7        6.51        6.14      0.65 o 
  19   2   7       39.16       37.31      1.28 o 
  20   2   7       24.82       24.43      1.09 o 
  21   2   7       61.07       50.80      1.50 o 
  22   2   7       62.55       61.65      1.64 o 
  23   2   7        7.09        7.45      0.86 o 
  24   2   7       68.09       57.55      1.68 o 
  25   2   7      109.83       98.02      2.32 o 
  26   2   7       96.82       91.51      2.26 o 
  27   2   7        9.69        9.56      1.11 o 
  28   2   7       10.30        9.47      1.07 o 
  29   2   7       31.59       27.75      1.47 o 
  30   2   7       87.14       81.15      2.26 o 
  31   2   7      180.27      174.17      3.41 o 
  32   2   7       42.68       44.60      1.97 o 
  33   2   7       62.63       62.68      2.28 o 
  34   2   7       23.23       23.16      1.81 o 
  35   2   7      101.68      101.33      3.29 o 
  36   2   7       14.43       17.32      1.92 o 
  37   2   7       17.92       14.79      2.07 o 
  38   2   7        2.62       -1.15      1.50 o 
  39   2   7       53.20       51.22      4.28 o 
   0   3   7      500.58      484.98     11.14 o 
   1   3   7      288.98      298.49      3.69 o 
   2   3   7      217.91      221.48      2.86 o 
   3   3   7      671.88      642.42      7.04 o 
   4   3   7       57.48       51.61      1.40 o 
   5   3   7      334.65      311.69      3.89 o 
   6   3   7       63.35       50.74      1.42 o 
   7   3   7      151.25      172.81      2.85 o 
   8   3   7      328.48      297.02      4.01 o 
   9   3   7      959.83      928.33      9.48 o 
  10   3   7       46.79       48.33      1.53 o 
  11   3   7        2.70        2.89      0.79 o 
  12   3   7      463.27      450.10      5.81 o 
  13   3   7      279.00      271.80      4.20 o 
  14   3   7       29.30       28.21      1.37 o 
  15   3   7      102.27       96.76      2.47 o 
  16   3   7      243.61      231.94      4.67 o 
  17   3   7       47.95       46.64      2.12 o 
  18   3   7       29.89       29.57      1.81 o 
  19   3   7      100.53       99.92      3.08 o 
  20   3   7      114.27      105.62      3.05 o 
  21   3   7      399.40      386.42      6.57 o 
  22   3   7      151.98      150.98      3.28 o 
  23   3   7      154.72      145.96      3.27 o 
  24   3   7       59.55       60.60      2.14 o 
  25   3   7       28.02       27.03      1.55 o 
  26   3   7       62.58       60.75      2.07 o 
  27   3   7       97.50       93.62      2.52 o 
  28   3   7       20.19       20.30      1.73 o 
  29   3   7       31.96       31.19      1.80 o 
  30   3   7       36.88       35.35      1.95 o 
  31   3   7       13.64        9.59      1.65 o 
  32   3   7       35.60       35.60      2.17 o 
  33   3   7        9.09        6.55      1.53 o 
  34   3   7      122.04      130.07      3.68 o 
  35   3   7      104.05      105.95      3.15 o 
  36   3   7       45.02       50.81      5.20 o 
   1   4   7       35.43       35.99      1.44 o 
   2   4   7       66.43       65.73      1.79 o 
   3   4   7      129.62      136.93      2.49 o 
   4   4   7      170.60      172.84      2.87 o 
   5   4   7      179.94      176.14      2.89 o 
   6   4   7       48.41       46.57      1.63 o 
   7   4   7       80.62       81.85      2.09 o 
   8   4   7       25.22       26.78      1.35 o 
   9   4   7       68.98       69.53      2.57 o 
  10   4   7        4.05        5.78      0.92 o 
  11   4   7       22.77       22.92      1.54 o 
  12   4   7      123.27      111.15      3.18 o 
  13   4   7       47.62       42.05      2.52 o 
  14   4   7      193.76      183.50      5.71 o 
  15   4   7       46.76       37.89      2.46 o 
  16   4   7        2.60        2.56      1.30 o 
  17   4   7       68.64       67.03      3.02 o 
  18   4   7       74.89       73.07      3.23 o 
  19   4   7      250.77      233.03      6.68 o 
  20   4   7       68.73       72.01      5.16 o 
  21   4   7       40.01       36.83      2.30 o 
  22   4   7       46.02       43.84      2.44 o 
  23   4   7       15.00       12.79      1.66 o 
  24   4   7       42.06       39.40      2.22 o 
  25   4   7      135.68      124.86      3.49 o 
  26   4   7        3.27        3.18      1.75 o 
  27   4   7       16.14       16.55      1.85 o 
  28   4   7        4.55        2.36      1.34 o 
  29   4   7       22.62       18.51      2.04 o 
  30   4   7       11.41       12.64      2.32 o 
  31   4   7       24.67       30.46      2.06 o 
  32   4   7       60.64       67.33      2.98 o 
   0   5   7      199.50      218.47      5.32 o 
   1   5   7       91.55       91.56      2.66 o 
   2   5   7       30.39       32.03      2.23 o 
   3   5   7       92.34       88.61      2.61 o 
   4   5   7       97.88       97.59      3.53 o 
   5   5   7      224.95      222.68      8.02 o 
   6   5   7       18.47       21.82      1.67 o 
   7   5   7        4.46        4.31      1.20 o 
   8   5   7      212.17      220.65      4.39 o 
   9   5   7      107.11      113.47      3.11 o 
  10   5   7       53.79       56.67      3.26 o 
  11   5   7       11.69       10.91      1.61 o 
  12   5   7       29.59       36.68      2.70 o 
  13   5   7        1.66        0.68      1.31 o 
  14   5   7      144.09      150.31      4.76 o 
  15   5   7      112.40      109.78      4.16 o 
  16   5   7       21.25       25.44      2.44 o 
  17   5   7       84.64       77.34      3.68 o 
  18   5   7       54.24       62.53      7.53 o 
  19   5   7       42.36       37.76      2.80 o 
  20   5   7       86.93       79.99      3.74 o 
  21   5   7      111.57      107.59      4.15 o 
  22   5   7      117.24      117.78      3.95 o 
  23   5   7       38.58       37.42      2.59 o 
  24   5   7       41.54       44.37      2.95 o 
  25   5   7        8.71       11.93      1.83 o 
  26   5   7       45.62       48.41      2.87 o 
   1   6   7        5.60        6.09      2.78 o 
   2   6   7       87.85       88.53      5.24 o 
   3   6   7       39.03       34.46      3.16 o 
   4   6   7       61.72       57.38      3.76 o 
   5   6   7       75.14       69.21      4.06 o 
   6   6   7        8.49        7.58      2.34 o 
   7   6   7       17.64       15.48      2.24 o 
   8   6   7       12.88        8.85      2.29 o 
   9   6   7       13.35       13.39      2.51 o 
  10   6   7       18.73       14.14      2.67 o 
  11   6   7        1.30        0.73      1.85 o 
  12   6   7        5.91        6.21      2.20 o 
  13   6   7       24.56       19.27      3.79 o 
  14   6   7       15.14       12.66      3.19 o 
  15   6   7        5.12        4.30      2.26 o 
  16   6   7       25.03       19.85      3.02 o 
   0   0   8      263.77      442.27      5.03 o 
   2   0   8     1029.54      997.49      8.41 o 
   4   0   8      911.08     1046.67     10.09 o 
   6   0   8     1824.11     1757.19     18.03 o 
   8   0   8     1424.69     1487.17     14.89 o 
  10   0   8     1603.77     1619.12     16.11 o 
  12   0   8     1291.20     1285.06     12.11 o 
  14   0   8      249.50      222.75      3.28 o 
  16   0   8     2405.78     2232.75     21.91 o 
  18   0   8      182.80      180.88      2.86 o 
  20   0   8      581.40      557.36      6.83 o 
  22   0   8      239.54      225.78      3.55 o 
  24   0   8      487.21      491.86      6.32 o 
  26   0   8      114.79      106.73      2.32 o 
  28   0   8      295.33      299.12      5.02 o 
  30   0   8      279.89      281.98      6.74 o 
  32   0   8      729.38      762.24     13.99 o 
  34   0   8      429.82      442.27     14.50 o 
  36   0   8        8.39        8.24      3.33 o 
  38   0   8      271.81      284.51     13.09 o 
  40   0   8      190.60      210.75     11.47 o 
   1   1   8      185.42      188.90      2.18 o 
   2   1   8      123.20      169.33      1.99 o 
   3   1   8      595.69      668.80      5.07 o 
   4   1   8       14.39       13.13      0.46 o 
   5   1   8      192.95      225.80      1.92 o 
   6   1   8      797.01      869.53      6.42 o 
   7   1   8      663.79      729.20      5.49 o 
   8   1   8        8.40        8.98      0.42 o 
   9   1   8      415.68      442.38      3.55 o 
  10   1   8       52.44       42.28      0.83 o 
  11   1   8      334.87      347.99      3.21 o 
  12   1   8      484.31      518.46      4.69 o 
  13   1   8      383.37      387.72      3.73 o 
  14   1   8       21.99       15.07      0.66 o 
  15   1   8      283.88      264.75      2.85 o 
  16   1   8      412.05      430.15      3.99 o 
  17   1   8      110.97      104.85      1.53 o 
  18   1   8      150.15      124.65      1.65 o 
  19   1   8      156.45      160.77      1.96 o 
  20   1   8      121.63      114.82      2.58 o 
  21   1   8      177.03      165.17      2.19 o 
  22   1   8      123.95      113.19      1.95 o 
  23   1   8      180.98      169.26      2.29 o 
  24   1   8        7.78        8.46      0.68 o 
  25   1   8      160.45      160.29      2.55 o 
  26   1   8       26.65       28.94      1.17 o 
  27   1   8       58.05       63.47      1.71 o 
  28   1   8       86.21       83.35      2.27 o 
  29   1   8       88.61       85.97      2.34 o 
  30   1   8       82.88       82.11      2.46 o 
  31   1   8       26.24       34.01      1.67 o 
  32   1   8       55.93       56.45      2.03 o 
  33   1   8       70.08       75.12      2.34 o 
  34   1   8       47.08       44.58      1.95 o 
  35   1   8      225.60      226.12      4.70 o 
  36   1   8       47.81       47.25      2.44 o 
  37   1   8        2.63        3.15      1.27 o 
  38   1   8        2.90        3.22      1.63 o 
  39   1   8        0.54        0.90      3.15 o 
  40   1   8       67.41       63.57      7.08 o 
   0   2   8       44.40       24.39      1.33 o 
   1   2   8      205.55      215.53      3.17 o 
   2   2   8     1040.87     1020.82      9.40 o 
   3   2   8      214.76      190.66      2.41 o 
   4   2   8      215.97      213.97      2.83 o 
   5   2   8      700.46      713.76      6.63 o 
   6   2   8      888.69      830.78      7.50 o 
   7   2   8      103.36       82.59      1.64 o 
   8   2   8      424.71      387.42      4.33 o 
   9   2   8      757.00      775.75      7.05 o 
  10   2   8     1067.11     1070.04      9.74 o 
  11   2   8      731.73      758.44      9.47 o 
  12   2   8      122.08       97.85      1.87 o 
  13   2   8        4.30        3.62      0.64 o 
  14   2   8     1030.78     1003.50     10.12 o 
  15   2   8       25.06       25.30      1.12 o 
  16   2   8      507.16      519.36      5.92 o 
  17   2   8       24.56       23.52      1.10 o 
  18   2   8      402.17      406.22      4.37 o 
  19   2   8      195.27      188.37      2.63 o 
  20   2   8      111.11       99.24      1.84 o 
  21   2   8      369.78      352.61      4.06 o 
  22   2   8       24.18       24.07      1.13 o 
  23   2   8       89.19       90.59      2.11 o 
  24   2   8      275.27      263.20      3.88 o 
  25   2   8      116.97      113.16      2.38 o 
  26   2   8      276.88      277.86      4.04 o 
  27   2   8       59.24       57.72      1.80 o 
  28   2   8      239.50      240.96      3.81 o 
  29   2   8      109.35      108.32      2.46 o 
  30   2   8       83.08       84.88      2.52 o 
  31   2   8       18.68       21.20      1.69 o 
  32   2   8       83.93       87.48      2.85 o 
  33   2   8       35.36       32.39      2.23 o 
  34   2   8       22.66       26.09      2.47 o 
  35   2   8        8.02        7.69      1.68 o 
  36   2   8       65.33       67.65      2.99 o 
  37   2   8       10.15        8.74      1.64 o 
  38   2   8       82.41       84.39      3.64 o 
   1   3   8      197.91      200.42      2.90 o 
   2   3   8      146.73      157.33      2.51 o 
   3   3   8      188.88      205.24      3.19 o 
   4   3   8       12.84       15.79      1.13 o 
   5   3   8       64.39       65.04      1.62 o 
   6   3   8      258.18      253.24      3.44 o 
   7   3   8      196.74      187.60      3.02 o 
   8   3   8      359.47      360.61      4.65 o 
   9   3   8      372.41      364.28      4.69 o 
  10   3   8       56.27       60.05      1.71 o 
  11   3   8       50.68       49.11      1.58 o 
  12   3   8       56.68       60.86      1.86 o 
  13   3   8      187.08      187.74      3.37 o 
  14   3   8      147.82      157.96      3.08 o 
  15   3   8      524.99      516.52      6.69 o 
  16   3   8      136.11      133.63      2.89 o 
  17   3   8      186.19      177.45      3.75 o 
  18   3   8      169.90      172.64      3.73 o 
  19   3   8       57.07       51.85      2.34 o 
  20   3   8       20.75       19.09      1.50 o 
  21   3   8       53.59       57.65      1.95 o 
  22   3   8       41.15       43.58      1.81 o 
  23   3   8       27.40       29.95      1.62 o 
  24   3   8      157.97      155.87      3.26 o 
  25   3   8       17.34       16.37      1.38 o 
  26   3   8       38.61       39.64      2.04 o 
  27   3   8       39.59       39.22      1.74 o 
  28   3   8        3.50        3.98      1.04 o 
  29   3   8       28.36       27.25      1.65 o 
  30   3   8       27.05       27.07      1.84 o 
  31   3   8       26.14       24.56      1.82 o 
  32   3   8       26.75       25.70      2.22 o 
  33   3   8       38.83       43.53      3.41 o 
  34   3   8        3.78        3.22      1.31 o 
  35   3   8       27.46       20.83      2.41 o 
  36   3   8       10.82       11.12      2.16 o 
   0   4   8     1005.27     1021.93     15.24 o 
   1   4   8      183.82      182.51      3.11 o 
   2   4   8      351.95      342.50      4.85 o 
   3   4   8      187.52      178.70      3.23 o 
   4   4   8       48.92       49.16      1.79 o 
   5   4   8       20.62       20.39      1.43 o 
   6   4   8      158.37      153.05      3.19 o 
   7   4   8       68.73       61.89      2.03 o 
   8   4   8       88.67       89.06      3.34 o 
   9   4   8       62.20       62.04      2.14 o 
  10   4   8       74.48       65.58      2.46 o 
  11   4   8      117.50      115.22      2.76 o 
  12   4   8       64.44       62.38      2.55 o 
  13   4   8      110.18      108.28      3.30 o 
  14   4   8      104.58       99.19      3.19 o 
  15   4   8       63.36       62.13      2.60 o 
  16   4   8      112.24      107.76      3.45 o 
  17   4   8       80.85       84.01      3.09 o 
  18   4   8      389.07      375.56      7.83 o 
  19   4   8      303.10      299.28      6.88 o 
  20   4   8       98.52       95.35      3.32 o 
  21   4   8       41.51       49.18      2.73 o 
  22   4   8      106.08      103.21      3.50 o 
  23   4   8       72.05       70.54      3.01 o 
  24   4   8      132.77      135.68      4.63 o 
  25   4   8       55.42       51.63      2.77 o 
  26   4   8       32.75       38.47      2.81 o 
  27   4   8       21.59       21.85      2.10 o 
  28   4   8       13.74       15.94      1.94 o 
  29   4   8       14.99       14.09      1.63 o 
  30   4   8       28.17       27.43      2.01 o 
  31   4   8       24.95       29.62      2.35 o 
  32   4   8       43.49       42.30      3.80 o 
   1   5   8        8.35        7.64      1.27 o 
   2   5   8       25.46       25.87      1.70 o 
   3   5   8       88.91       91.60      2.86 o 
   4   5   8        7.91        5.72      1.57 o 
   5   5   8       44.71       41.47      2.13 o 
   6   5   8       99.46      100.57      3.37 o 
   7   5   8        6.59        4.91      1.51 o 
   8   5   8       31.21       28.84      2.80 o 
   9   5   8        4.60        3.86      1.34 o 
  10   5   8       17.00       16.75      1.91 o 
  11   5   8       43.42       42.25      2.81 o 
  12   5   8       19.34       17.12      2.62 o 
  13   5   8        5.64        5.43      1.65 o 
  14   5   8       75.61       70.46      3.50 o 
  15   5   8        6.98        7.58      1.76 o 
  16   5   8        9.74        9.46      1.90 o 
  17   5   8       43.65       52.51      3.71 o 
  18   5   8       19.55       17.86      2.66 o 
  19   5   8        9.29       11.79      2.45 o 
  20   5   8       17.40       12.40      3.16 o 
  21   5   8       31.59       31.92      2.73 o 
  22   5   8       18.98       19.45      2.30 o 
  23   5   8        6.44        5.82      1.51 o 
  24   5   8       19.59       18.66      2.07 o 
  25   5   8       17.66       22.56      2.20 o 
   0   6   8       87.46       76.37      7.36 o 
   1   6   8        3.96       -0.25      2.39 o 
   2   6   8        1.44        1.52      2.21 o 
   3   6   8       40.02       38.09      3.35 o 
   4   6   8       63.23       69.98      4.46 o 
   5   6   8       51.97       56.89      3.80 o 
   6   6   8       41.75       42.08      5.20 o 
   7   6   8       36.86       38.07      2.92 o 
   8   6   8       16.79       11.60      3.56 o 
   9   6   8      130.61      132.86      5.46 o 
  10   6   8        0.06        0.45      1.91 o 
  11   6   8       35.69       36.84      3.42 o 
  12   6   8       51.63       42.07      3.62 o 
  13   6   8       22.87       22.84      3.06 o 
  14   6   8        3.22        5.13      2.28 o 
   2   0   9      518.59      550.62      4.70 o 
   4   0   9      167.40      247.57      2.91 o 
   6   0   9       88.38       85.90      1.93 o 
   8   0   9      830.20      921.30      9.56 o 
  10   0   9      448.50      467.00      4.93 o 
  12   0   9      415.32      423.74      4.76 o 
  14   0   9     1662.77     1722.17     16.03 o 
  16   0   9      256.54      281.64      3.60 o 
  18   0   9     1624.12     1550.44     18.21 o 
  20   0   9     1168.60     1092.49     13.35 o 
  22   0   9       64.79       62.08      1.85 o 
  24   0   9      131.72      115.63      2.66 o 
  26   0   9       99.99       94.53      2.44 o 
  28   0   9       33.55       38.83      1.79 o 
  30   0   9      114.26      115.89      4.08 o 
  32   0   9       58.31       62.74      4.95 o 
  34   0   9       47.11       50.52      3.11 o 
  36   0   9      157.94      163.21      9.28 o 
   0   1   9      711.85      791.08     10.12 o 
   1   1   9     2142.22     2073.11     16.48 o 
   2   1   9       52.53       72.99      1.28 o 
   3   1   9      450.13      391.21      3.50 o 
   4   1   9      345.40      365.46      3.33 o 
   5   1   9     2276.83     2275.71     17.05 o 
   6   1   9      166.95      207.24      1.92 o 
   7   1   9      958.17      898.61      6.68 o 
   8   1   9      546.42      554.62      4.57 o 
   9   1   9      936.41      847.57      6.66 o 
  10   1   9      179.82      183.26      2.64 o 
  11   1   9     2388.01     2262.85     17.39 o 
  12   1   9      982.18     1017.60      8.41 o 
  13   1   9     2488.30     2424.63     18.75 o 
  14   1   9       32.04       33.57      0.94 o 
  15   1   9      106.02      103.58      1.88 o 
  16   1   9     1130.55     1084.46      8.63 o 
  17   1   9      400.93      369.39      3.74 o 
  18   1   9      310.66      282.55      3.09 o 
  19   1   9      778.99      733.02      6.85 o 
  20   1   9      114.04      112.78      1.86 o 
  21   1   9      468.42      453.04      4.75 o 
  22   1   9       21.52       23.61      1.09 o 
  23   1   9       71.00       70.80      1.62 o 
  24   1   9       12.99       14.96      0.92 o 
  25   1   9      579.19      557.68      6.45 o 
  26   1   9       22.47       24.09      1.24 o 
  27   1   9      192.19      183.80      3.23 o 
  28   1   9      159.57      165.15      3.06 o 
  29   1   9      330.03      334.36      4.83 o 
  30   1   9        0.86        2.44      0.87 o 
  31   1   9      316.95      316.82      5.13 o 
  32   1   9       53.32       48.82      1.97 o 
  33   1   9      279.98      292.48      5.36 o 
  34   1   9       68.68       76.59      2.38 o 
  35   1   9      318.08      339.38      6.03 o 
  36   1   9        1.78        6.08      2.54 o 
  37   1   9      141.09      154.80      6.91 o 
  38   1   9       51.06       55.87      4.53 o 
  39   1   9       50.73       52.18      6.46 o 
   1   2   9      138.35      142.27      2.46 o 
   2   2   9      173.69      189.87      2.59 o 
   3   2   9      152.77      166.87      2.38 o 
   4   2   9      270.55      291.30      3.76 o 
   5   2   9       45.79       40.27      1.19 o 
   6   2   9       49.41       50.68      1.25 o 
   7   2   9       25.28       27.47      1.05 o 
   8   2   9      300.57      300.90      3.41 o 
   9   2   9       36.52       30.02      1.05 o 
  10   2   9      818.08      800.87      7.68 o 
  11   2   9      632.96      615.40      6.63 o 
  12   2   9      112.39      107.03      2.05 o 
  13   2   9     1089.37     1039.32     10.30 o 
  14   2   9      188.61      195.96      3.10 o 
  15   2   9      340.87      311.54      4.08 o 
  16   2   9       44.73       38.23      1.37 o 
  17   2   9       17.97       18.68      1.03 o 
  18   2   9       19.71       22.26      1.13 o 
  19   2   9       49.03       49.56      1.52 o 
  20   2   9       29.18       30.86      1.35 o 
  21   2   9       17.51       17.66      1.03 o 
  22   2   9        2.39        1.89      0.68 o 
  23   2   9      107.98      117.22      2.40 o 
  24   2   9       12.14       10.51      1.08 o 
  25   2   9       19.45       18.15      1.30 o 
  26   2   9       40.92       39.55      1.69 o 
  27   2   9       10.72        7.31      1.09 o 
  28   2   9       93.67       92.84      2.55 o 
  29   2   9       97.33       99.91      2.72 o 
  30   2   9        1.57        1.10      1.11 o 
  31   2   9       67.90       71.27      2.58 o 
  32   2   9       24.52       23.89      1.79 o 
  33   2   9       11.19       10.28      2.44 o 
  34   2   9        0.98       -0.05      1.22 o 
  35   2   9       23.99       25.08      2.53 o 
  36   2   9       16.33       13.34      1.85 o 
  37   2   9       95.85      103.94      3.66 o 
  38   2   9       40.62       36.21      3.14 o 
   0   3   9      315.57      299.79      6.81 o 
   1   3   9      298.25      273.40      3.87 o 
   2   3   9      404.28      382.24      4.54 o 
   3   3   9      444.18      423.76      5.28 o 
   4   3   9      347.73      326.32      4.16 o 
   5   3   9      435.19      386.73      4.64 o 
   6   3   9      136.38      139.39      2.59 o 
   7   3   9      592.84      567.17      6.53 o 
   8   3   9      294.04      267.43      3.90 o 
   9   3   9      168.65      154.61      2.81 o 
  10   3   9      173.41      176.69      3.27 o 
  11   3   9       37.46       38.90      1.50 o 
  12   3   9      124.53      124.26      2.70 o 
  13   3   9      553.89      526.91      7.35 o 
  14   3   9      176.76      169.82      3.30 o 
  15   3   9      477.80      456.49      6.62 o 
  16   3   9      372.85      370.11      5.39 o 
  17   3   9      146.26      147.58      3.33 o 
  18   3   9      119.06      113.43      3.32 o 
  19   3   9      260.68      263.14      4.65 o 
  20   3   9      181.73      183.69      3.46 o 
  21   3   9      241.84      238.95      5.47 o 
  22   3   9      233.94      249.30      4.82 o 
  23   3   9      232.48      226.33      4.02 o 
  24   3   9      133.19      140.09      3.11 o 
  25   3   9      123.02      126.95      2.99 o 
  26   3   9       66.05       72.15      2.32 o 
  27   3   9       69.00       73.26      2.35 o 
  28   3   9       29.33       31.33      2.17 o 
  29   3   9       73.21       82.14      2.73 o 
  30   3   9       55.41       55.02      2.38 o 
  31   3   9      144.52      153.41      3.75 o 
  32   3   9        7.28        6.83      1.35 o 
  33   3   9        5.83        3.19      1.23 o 
  34   3   9       46.80       47.27      2.76 o 
  35   3   9       16.88       19.51      2.41 o 
   1   4   9       15.72       17.64      1.48 o 
   2   4   9       11.67       11.56      1.31 o 
   3   4   9       39.06       40.78      1.92 o 
   4   4   9      152.29      146.53      3.36 o 
   5   4   9       83.71       80.12      2.54 o 
   6   4   9       22.20       24.20      1.46 o 
   7   4   9        6.92        6.40      1.08 o 
   8   4   9      104.00       97.81      2.54 o 
   9   4   9       10.69       10.23      1.77 o 
  10   4   9        5.17        5.80      1.04 o 
  11   4   9       15.59       14.75      1.29 o 
  12   4   9       53.93       58.26      2.22 o 
  13   4   9       11.44       10.57      1.48 o 
  14   4   9       25.51       25.72      1.97 o 
  15   4   9       88.68       85.64      3.75 o 
  16   4   9        4.38        7.21      1.40 o 
  17   4   9       78.07       77.94      2.99 o 
  18   4   9        4.96        5.81      1.37 o 
  19   4   9        8.29        8.75      1.59 o 
  20   4   9      154.09      158.41      4.32 o 
  21   4   9        2.00        2.90      1.14 o 
  22   4   9       12.52        9.71      1.43 o 
  23   4   9        0.29        0.08      1.18 o 
  24   4   9       24.33       18.00      2.20 o 
  25   4   9       30.56       33.45      4.12 o 
  26   4   9       41.14       41.49      2.63 o 
  27   4   9       13.72       11.25      1.74 o 
  28   4   9       13.89       16.52      1.76 o 
  29   4   9       71.67       66.66      2.72 o 
  30   4   9        1.00        2.43      1.29 o 
  31   4   9       17.58       20.26      2.08 o 
   0   5   9       24.42       23.74      3.85 o 
   1   5   9       23.07       24.74      1.90 o 
   2   5   9      203.01      201.44      4.46 o 
   3   5   9       95.55       91.16      2.72 o 
   4   5   9       78.14       80.32      2.56 o 
   5   5   9       50.13       52.02      2.21 o 
   6   5   9      129.38      126.00      3.67 o 
   7   5   9       37.80       39.92      2.83 o 
   8   5   9       69.28       70.78      3.02 o 
   9   5   9       12.17       15.41      1.81 o 
  10   5   9       81.50       79.62      3.13 o 
  11   5   9        1.90        2.47      1.44 o 
  12   5   9       57.71       58.59      3.29 o 
  13   5   9       31.36       37.17      2.79 o 
  14   5   9       84.26       91.90      7.74 o 
  15   5   9       47.64       40.36      3.35 o 
  16   5   9       41.29       47.65      3.52 o 
  17   5   9      119.03       98.69      4.75 o 
  18   5   9       77.93       80.00      5.73 o 
  19   5   9       42.18       43.57      3.58 o 
  20   5   9       18.58       25.85      2.55 o 
  21   5   9       46.90       50.92      3.20 o 
  22   5   9       72.71       74.72      3.73 o 
  23   5   9       28.14       32.05      3.22 o 
  24   5   9       33.11       32.73      2.52 o 
   1   6   9        2.14       -0.44      2.23 o 
   2   6   9        5.93        6.68      2.26 o 
   3   6   9       24.20       26.97      3.07 o 
   4   6   9       26.50       22.79      2.91 o 
   5   6   9       21.26       22.37      2.89 o 
   6   6   9       22.45       21.25      2.86 o 
   7   6   9        0.41        1.18      1.69 o 
   8   6   9       20.24       19.26      2.77 o 
   9   6   9        2.05        0.64      1.88 o 
  10   6   9        3.44        4.02      2.25 o 
  11   6   9        8.16        8.66      3.56 o 
  12   6   9        6.47        5.39      3.09 o 
   0   0  10     3041.50     3199.49     35.89 o 
   2   0  10     2192.05     2132.84     21.59 o 
   4   0  10     3283.59     3476.10     44.81 o 
   6   0  10     1582.77     1625.99     19.85 o 
   8   0  10     4179.52     4108.33     41.25 o 
  10   0  10     1914.84     1832.30     17.57 o 
  12   0  10     1217.77     1222.73     12.04 o 
  14   0  10     1553.95     1594.47     16.59 o 
  16   0  10     3515.30     3409.29     34.94 o 
  18   0  10      120.40      150.15      2.97 o 
  20   0  10      551.98      566.35      7.74 o 
  22   0  10      523.21      511.50      7.12 o 
  24   0  10      635.31      629.23      8.68 o 
  26   0  10      148.29      142.53      5.82 o 
  28   0  10      595.30      586.63     11.19 o 
  30   0  10      416.37      429.71      9.73 o 
  32   0  10      312.47      304.55      7.51 o 
  34   0  10      398.24      406.18     11.44 o 
   1   1  10      656.13      679.73      7.35 o 
   2   1  10      231.39      241.08      2.96 o 
   3   1  10       62.15       66.35      1.27 o 
   4   1  10      295.61      358.28      3.27 o 
   5   1  10      294.60      304.30      3.02 o 
   6   1  10      229.17      228.21      2.50 o 
   7   1  10       22.34       27.42      1.09 o 
   8   1  10     2091.94     2135.18     17.16 o 
   9   1  10      444.18      400.69      4.21 o 
  10   1  10       34.41       33.09      1.16 o 
  11   1  10     1221.00     1147.34     14.59 o 
  12   1  10        0.98        0.27      0.39 o 
  13   1  10      574.61      549.46      6.02 o 
  14   1  10      587.81      569.73      5.85 o 
  15   1  10       76.45       85.41      1.58 o 
  16   1  10      189.56      204.37      2.60 o 
  17   1  10      330.77      331.93      3.65 o 
  18   1  10      188.42      174.31      2.41 o 
  19   1  10      121.47      115.26      1.91 o 
  20   1  10      259.07      262.38      3.35 o 
  21   1  10      151.90      150.94      2.57 o 
  22   1  10       37.75       33.10      1.18 o 
  23   1  10       14.82       14.06      1.00 o 
  24   1  10       24.46       22.51      1.08 o 
  25   1  10        3.60        3.50      0.75 o 
  26   1  10        2.36        0.92      0.71 o 
  27   1  10      172.07      166.92      3.09 o 
  28   1  10       24.83       29.02      1.42 o 
  29   1  10       20.13       18.95      1.26 o 
  30   1  10       29.01       28.74      1.56 o 
  31   1  10       63.09       63.80      2.40 o 
  32   1  10       51.89       53.04      2.23 o 
  33   1  10        0.62        0.43      0.91 o 
  34   1  10        0.07       -0.79      1.20 o 
  35   1  10       96.04       95.70      5.16 o 
  36   1  10       38.77       41.73      3.95 o 
  37   1  10       11.99       12.92      2.91 o 
  38   1  10       71.92       71.73      4.98 o 
   0   2  10      392.49      348.85      6.79 o 
   1   2  10      161.53      158.56      2.54 o 
   2   2  10      894.06      826.00      8.00 o 
   3   2  10       94.24       71.23      1.53 o 
   4   2  10     1246.89     1199.21     11.69 o 
   5   2  10      445.68      429.02      5.06 o 
   6   2  10      725.54      721.03      8.08 o 
   7   2  10       71.09       71.05      1.65 o 
   8   2  10      735.44      692.22      6.76 o 
   9   2  10       13.86       19.68      1.10 o 
  10   2  10     1432.76     1378.98     12.39 o 
  11   2  10     1682.26     1589.81     18.25 o 
  12   2  10       47.98       43.92      1.42 o 
  13   2  10      309.22      284.39      3.85 o 
  14   2  10      489.68      454.60      5.41 o 
  15   2  10       14.56       17.13      1.02 o 
  16   2  10      576.25      584.85      6.55 o 
  17   2  10       87.99       85.64      1.97 o 
  18   2  10      479.79      461.95      5.58 o 
  19   2  10      509.81      510.35      5.89 o 
  20   2  10      119.50      112.60      2.22 o 
  21   2  10      121.34      120.68      2.32 o 
  22   2  10      504.12      478.69      5.77 o 
  23   2  10      114.42      114.21      2.42 o 
  24   2  10      325.06      320.44      4.90 o 
  25   2  10      297.14      296.80      4.59 o 
  26   2  10      202.00      207.53      3.74 o 
  27   2  10       16.59       16.21      1.29 o 
  28   2  10      219.56      218.02      4.18 o 
  29   2  10       36.53       41.95      1.96 o 
  30   2  10      169.56      177.37      4.09 o 
  31   2  10       11.44       11.34      1.42 o 
  32   2  10       96.45      100.89      3.49 o 
  33   2  10       92.93      105.20      3.55 o 
  34   2  10      311.39      325.96      9.79 o 
  35   2  10       80.92       77.97      3.22 o 
  36   2  10       14.31       12.50      1.85 o 
  37   2  10       10.84       12.81      1.80 o 
   1   3  10       50.24       45.01      1.68 o 
   2   3  10      141.19      138.21      2.61 o 
   3   3  10        7.73        9.17      1.03 o 
   4   3  10      114.22      115.17      2.37 o 
   5   3  10      138.68      125.54      2.34 o 
   6   3  10       32.41       33.10      1.39 o 
   7   3  10      105.44      106.00      2.28 o 
   8   3  10       80.99       76.91      1.97 o 
   9   3  10       23.02       19.74      1.19 o 
  10   3  10      106.83      112.02      2.40 o 
  11   3  10       71.89       74.27      1.98 o 
  12   3  10       17.63       16.84      1.26 o 
  13   3  10      315.18      303.27      4.72 o 
  14   3  10      108.86      105.86      2.60 o 
  15   3  10       78.70       75.87      2.78 o 
  16   3  10        8.58        6.90      1.15 o 
  17   3  10      159.51      154.61      3.48 o 
  18   3  10       68.04       66.01      2.06 o 
  19   3  10       60.20       59.17      2.22 o 
  20   3  10       67.25       62.09      2.26 o 
  21   3  10       64.61       64.59      2.14 o 
  22   3  10       79.99       80.88      2.38 o 
  23   3  10       16.27       18.14      1.42 o 
  24   3  10        9.45        9.44      1.21 o 
  25   3  10       29.53       26.52      1.62 o 
  26   3  10      150.47      147.15      3.29 o 
  27   3  10        4.71        5.21      1.07 o 
  28   3  10       21.64       18.47      1.66 o 
  29   3  10       30.50       34.31      2.04 o 
  30   3  10       21.63       19.30      1.87 o 
  31   3  10       22.15       20.69      1.78 o 
  32   3  10       14.61       16.78      2.23 o 
  33   3  10        5.67        3.76      1.37 o 
  34   3  10        8.67       12.78      1.93 o 
   0   4  10      311.03      297.17      7.38 o 
   1   4  10      135.22      126.07      3.42 o 
   2   4  10      220.61      212.97      5.78 o 
   3   4  10       27.05       24.67      1.85 o 
   4   4  10       76.30       75.26      2.49 o 
   5   4  10      288.39      267.03      4.85 o 
   6   4  10       32.50       31.78      1.83 o 
   7   4  10      180.12      172.86      3.46 o 
   8   4  10       57.20       53.06      2.04 o 
   9   4  10       49.83       46.78      2.36 o 
  10   4  10      129.32      115.05      2.86 o 
  11   4  10       69.73       68.66      2.26 o 
  12   4  10      199.05      195.45      4.16 o 
  13   4  10      189.53      179.05      3.99 o 
  14   4  10      105.97      102.25      3.63 o 
  15   4  10      166.12      160.99      4.30 o 
  16   4  10       66.80       71.05      2.92 o 
  17   4  10      201.03      204.97      4.91 o 
  18   4  10      178.92      180.16      4.65 o 
  19   4  10      158.30      151.92      4.24 o 
  20   4  10       27.01       26.12      2.68 o 
  21   4  10       54.53       60.89      2.61 o 
  22   4  10      214.68      211.89      4.82 o 
  23   4  10       55.66       62.39      2.98 o 
  24   4  10       46.46       47.90      2.72 o 
  25   4  10       36.75       35.64      2.53 o 
  26   4  10       83.79       85.95      3.77 o 
  27   4  10       57.56       52.57      3.61 o 
  28   4  10        7.56        6.18      1.43 o 
  29   4  10       60.94       60.27      2.88 o 
  30   4  10        9.04        8.57      1.72 o 
   1   5  10       27.04       23.57      1.91 o 
   2   5  10       11.69        9.59      1.51 o 
   3   5  10        4.69        4.96      1.33 o 
   4   5  10        1.68        0.77      1.14 o 
   5   5  10       29.96       28.92      2.03 o 
   6   5  10       45.71       46.93      2.35 o 
   7   5  10       93.96       83.66      3.21 o 
   8   5  10       18.19       16.34      1.93 o 
   9   5  10        3.57        4.32      1.42 o 
  10   5  10       46.74       40.02      2.48 o 
  11   5  10        6.58        6.55      1.70 o 
  12   5  10        5.39        5.39      1.96 o 
  13   5  10       14.72       15.61      2.53 o 
  14   5  10        1.62        4.10      1.93 o 
  15   5  10       51.31       43.59      3.53 o 
  16   5  10        7.88        4.87      2.07 o 
  17   5  10       18.13       17.26      2.69 o 
  18   5  10        1.28        1.79      1.90 o 
  19   5  10       16.10       11.20      2.41 o 
  20   5  10       20.88       16.17      2.24 o 
  21   5  10        4.87        5.20      1.86 o 
  22   5  10       19.60       17.42      2.38 o 
  23   5  10        9.47        9.57      1.98 o 
   0   6  10        9.11        4.21      3.82 o 
   1   6  10       24.05       22.18      2.95 o 
   2   6  10        5.25        6.17      2.60 o 
   3   6  10       72.65       81.23      4.41 o 
   4   6  10       29.37       26.98      3.14 o 
   5   6  10       29.80       31.91      3.89 o 
   6   6  10        0.58        0.00      2.49 o 
   7   6  10       17.84       23.07      3.08 o 
   8   6  10       45.57       40.42      4.52 o 
   9   6  10       73.46       66.09      5.39 o 
   2   0  11      621.94      763.22      6.59 o 
   4   0  11     1056.78     1057.00     10.11 o 
   6   0  11     2979.86     2947.63     33.62 o 
   8   0  11       80.95       72.16      1.61 o 
  10   0  11       18.49       21.08      0.95 o 
  12   0  11      277.15      277.84      3.61 o 
  14   0  11      369.04      405.81      5.30 o 
  16   0  11       62.87       80.63      2.95 o 
  18   0  11      395.19      398.09      7.18 o 
  20   0  11       42.06       40.60      1.58 o 
  22   0  11       95.11       96.55      2.41 o 
  24   0  11       75.67       68.52      2.31 o 
  26   0  11       72.82       76.21      3.97 o 
  28   0  11       44.07       47.01      3.33 o 
  30   0  11       85.37       77.00      4.29 o 
  32   0  11      126.51      132.80      5.81 o 
  34   0  11        4.39        9.84      3.43 o 
   0   1  11      196.23      201.28      3.93 o 
   1   1  11      506.38      492.92      5.31 o 
   2   1  11       29.43       26.89      0.92 o 
   3   1  11     1255.33     1154.21     11.07 o 
   4   1  11      567.78      581.80      5.70 o 
   5   1  11     1415.16     1382.00     12.07 o 
   6   1  11       84.96       79.82      1.52 o 
   7   1  11     1663.27     1583.29     13.56 o 
   8   1  11      403.10      402.58      4.45 o 
   9   1  11       80.06       83.67      1.63 o 
  10   1  11        4.86        3.38      0.49 o 
  11   1  11      393.16      363.93      3.96 o 
  12   1  11      183.71      192.62      2.97 o 
  13   1  11      350.87      321.58      4.64 o 
  14   1  11       36.81       42.77      1.34 o 
  15   1  11      529.09      508.87      6.12 o 
  16   1  11      163.15      157.74      2.54 o 
  17   1  11       66.74       61.77      1.57 o 
  18   1  11      166.22      174.36      2.76 o 
  19   1  11     1051.58     1013.56     15.10 o 
  20   1  11      459.64      442.32      5.66 o 
  21   1  11      299.77      301.44      4.52 o 
  22   1  11       47.00       43.85      1.56 o 
  23   1  11       78.51       76.82      2.01 o 
  24   1  11      107.84      101.29      2.49 o 
  25   1  11      580.81      583.19      9.49 o 
  26   1  11       77.73       80.40      2.54 o 
  27   1  11      109.74      113.37      3.03 o 
  28   1  11      124.65      129.38      3.28 o 
  29   1  11      296.24      299.87      5.45 o 
  30   1  11      124.56      137.16      3.49 o 
  31   1  11      130.84      142.07      3.89 o 
  32   1  11       50.70       60.78      2.95 o 
  33   1  11       19.21       19.32      3.05 o 
  34   1  11       18.16       20.95      3.54 o 
  35   1  11       49.34       51.94      4.40 o 
  36   1  11        3.97        3.89      2.32 o 
  37   1  11      188.44      183.45     11.14 o 
  38   1  11        9.14        8.73      3.97 o 
   1   2  11      112.16       96.90      1.99 o 
   2   2  11        6.55        7.96      0.71 o 
   3   2  11      234.79      231.04      3.35 o 
   4   2  11      266.09      248.26      3.50 o 
   5   2  11      317.66      298.89      3.98 o 
   6   2  11        8.08        8.34      0.80 o 
   7   2  11      137.94      122.40      2.25 o 
   8   2  11      111.41      117.19      2.21 o 
   9   2  11      452.57      446.50      5.26 o 
  10   2  11       66.48       68.36      1.83 o 
  11   2  11      112.13      112.42      2.35 o 
  12   2  11      113.00      108.29      2.18 o 
  13   2  11      100.82       89.82      2.20 o 
  14   2  11       71.00       58.48      1.64 o 
  15   2  11      285.20      283.24      4.38 o 
  16   2  11      112.88      107.34      2.25 o 
  17   2  11       96.27      101.91      2.20 o 
  18   2  11       17.86       17.50      1.14 o 
  19   2  11       80.00       83.12      1.92 o 
  20   2  11      108.27      113.81      2.38 o 
  21   2  11      228.66      226.65      3.54 o 
  22   2  11       41.30       42.62      1.61 o 
  23   2  11      277.43      280.39      4.11 o 
  24   2  11       85.42       81.35      2.12 o 
  25   2  11       57.35       54.60      2.17 o 
  26   2  11       48.77       45.33      1.85 o 
  27   2  11       57.03       49.02      2.06 o 
  28   2  11        9.62        9.96      1.28 o 
  29   2  11       61.75       63.29      2.48 o 
  30   2  11       10.29       11.24      1.40 o 
  31   2  11       43.23       36.12      2.37 o 
  32   2  11       17.89       15.04      2.40 o 
  33   2  11       87.01       86.08      3.67 o 
  34   2  11       34.51       35.57      2.41 o 
  35   2  11      147.12      140.08      4.26 o 
  36   2  11        6.22        7.38      1.78 o 
   0   3  11      147.19      149.76      4.08 o 
   1   3  11      608.15      583.12      7.55 o 
   2   3  11      325.11      302.74      8.07 o 
   3   3  11       39.42       31.47      1.52 o 
   4   3  11       40.93       36.80      1.50 o 
   5   3  11       65.98       53.79      1.72 o 
   6   3  11       38.39       39.56      1.67 o 
   7   3  11      136.75      129.52      2.80 o 
   8   3  11       80.45       66.77      1.93 o 
   9   3  11      309.34      293.80      4.31 o 
  10   3  11      512.29      487.51      6.08 o 
  11   3  11      547.72      528.72      6.46 o 
  12   3  11      113.24      116.58      2.74 o 
  13   3  11      153.03      150.75      5.53 o 
  14   3  11      335.36      319.29      5.35 o 
  15   3  11       37.44       36.10      1.86 o 
  16   3  11      198.97      190.22      4.40 o 
  17   3  11       59.62       56.77      1.94 o 
  18   3  11       12.80       14.27      1.24 o 
  19   3  11      126.19      125.31      2.87 o 
  20   3  11       79.03       79.76      2.52 o 
  21   3  11      100.68      101.02      2.63 o 
  22   3  11      140.79      140.52      3.10 o 
  23   3  11      235.92      236.62      4.23 o 
  24   3  11      121.45      124.35      3.81 o 
  25   3  11       20.91       25.29      1.64 o 
  26   3  11        2.64        1.33      0.98 o 
  27   3  11      119.96      120.75      3.27 o 
  28   3  11       26.46       28.21      2.44 o 
  29   3  11       68.31       64.38      2.57 o 
  30   3  11       27.07       32.27      2.02 o 
  31   3  11       46.95       46.97      2.92 o 
  32   3  11       33.38       35.35      4.12 o 
  33   3  11       86.88       85.97      3.50 o 
   1   4  11        5.71        4.89      1.21 o 
   2   4  11       46.94       42.59      2.11 o 
   3   4  11       70.51       63.89      2.41 o 
   4   4  11      130.98      116.99      3.46 o 
   5   4  11       73.67       67.95      2.68 o 
   6   4  11      123.69      108.44      3.44 o 
   7   4  11      130.26      123.89      3.22 o 
   8   4  11       55.86       53.02      2.04 o 
   9   4  11      102.93       98.58      2.67 o 
  10   4  11       15.03       14.74      1.37 o 
  11   4  11        0.95        0.77      0.93 o 
  12   4  11       20.50       21.57      1.66 o 
  13   4  11        9.01        8.04      1.28 o 
  14   4  11       50.76       46.64      2.50 o 
  15   4  11       32.88       31.40      2.17 o 
  16   4  11       44.18       44.90      2.55 o 
  17   4  11       37.33       35.85      2.84 o 
  18   4  11       10.53        9.57      1.49 o 
  19   4  11       27.92       27.27      2.17 o 
  20   4  11       58.15       56.79      2.77 o 
  21   4  11       58.89       51.81      2.77 o 
  22   4  11       10.45        8.96      1.61 o 
  23   4  11       19.69       20.24      2.04 o 
  24   4  11       11.36       10.84      1.75 o 
  25   4  11        3.29        3.89      1.27 o 
  26   4  11       16.25       13.36      1.67 o 
  27   4  11       19.10       21.21      1.85 o 
  28   4  11       40.24       38.95      2.48 o 
   0   5  11       43.96       39.25      3.22 o 
   1   5  11       11.66       11.04      1.47 o 
   2   5  11       45.95       48.65      2.85 o 
   3   5  11       51.17       45.33      2.98 o 
   4   5  11        6.05        4.42      1.31 o 
   5   5  11        0.25        2.11      1.21 o 
   6   5  11      205.41      193.15      5.08 o 
   7   5  11       62.68       64.83      2.99 o 
   8   5  11       55.52       59.77      3.85 o 
   9   5  11       52.91       50.93      3.10 o 
  10   5  11       87.52       99.94      4.59 o 
  11   5  11       33.29       32.70      3.55 o 
  12   5  11       10.11       10.10      2.57 o 
  13   5  11       64.24       64.26      4.02 o 
  14   5  11       16.09       17.91      2.63 o 
  15   5  11       30.17       27.43      4.46 o 
  16   5  11       55.37       62.54      4.04 o 
  17   5  11       24.06       22.50      3.20 o 
  18   5  11      193.78      193.39      6.76 o 
  19   5  11       26.75       28.06      3.18 o 
  20   5  11        1.98        5.11      1.81 o 
  21   5  11        9.15        9.49      2.06 o 
   1   6  11        5.79        4.03      2.34 o 
   2   6  11       16.68       18.40      6.90 o 
   3   6  11       22.80       22.41      3.07 o 
   4   6  11       23.87       22.39      3.11 o 
   5   6  11        2.45        0.17      2.03 o 
   0   0  12     3115.25     3032.78     37.64 o 
   2   0  12     1258.95     1131.20     11.27 o 
   4   0  12     1262.47     1220.98     14.32 o 
   6   0  12      944.36      984.77     12.17 o 
   8   0  12      536.03      566.43     13.80 o 
  10   0  12      409.72      437.36      8.84 o 
  12   0  12      284.29      266.32      4.64 o 
  14   0  12      158.69      152.14      3.24 o 
  16   0  12       59.49       54.84      1.87 o 
  18   0  12      131.04      136.05      9.97 o 
  20   0  12      274.19      273.69      5.69 o 
  22   0  12      474.08      491.38      8.99 o 
  24   0  12      263.39      292.67      6.15 o 
  26   0  12      448.24      480.80     11.97 o 
  28   0  12      474.27      517.40     12.88 o 
  30   0  12      306.30      318.58      9.60 o 
  32   0  12       34.82       38.25      3.41 o 
  34   0  12       59.81       45.48      5.66 o 
  36   0  12       61.51       74.72      6.95 o 
   1   1  12      714.27      676.19      5.97 o 
   2   1  12      209.10      185.11      2.51 o 
   3   1  12      576.29      561.67      6.00 o 
   4   1  12      525.43      504.31      5.89 o 
   5   1  12       49.19       56.44      1.37 o 
   6   1  12      102.12       75.95      1.59 o 
   7   1  12       62.81       57.53      1.32 o 
   8   1  12      120.15      120.79      2.27 o 
   9   1  12      263.74      251.62      4.06 o 
  10   1  12       11.53       13.32      0.87 o 
  11   1  12      194.12      208.06      3.02 o 
  12   1  12       67.85       66.50      2.15 o 
  13   1  12      114.91      118.70      2.32 o 
  14   1  12      139.75      137.42      2.57 o 
  15   1  12      103.26       96.29      2.14 o 
  16   1  12       10.63        8.68      0.81 o 
  17   1  12       26.33       26.83      1.17 o 
  18   1  12        1.77        3.03      0.97 o 
  19   1  12       93.24       88.76      2.15 o 
  20   1  12      133.28      133.41      2.90 o 
  21   1  12       27.95       28.50      1.49 o 
  22   1  12        4.92        4.17      0.91 o 
  23   1  12       48.59       50.99      2.05 o 
  24   1  12       20.66       20.04      1.47 o 
  25   1  12      146.18      154.20      3.56 o 
  26   1  12      109.88      116.43      3.10 o 
  27   1  12       17.17       19.87      1.56 o 
  28   1  12       70.69       71.67      2.52 o 
  29   1  12       88.39       86.31      2.76 o 
  30   1  12       63.69       65.00      2.46 o 
  31   1  12       85.26       93.00      2.90 o 
  32   1  12       56.35       56.09      2.94 o 
  33   1  12      100.42      102.50      3.99 o 
  34   1  12       48.73       40.52      3.94 o 
  35   1  12        7.04        7.79      2.59 o 
  36   1  12        5.84        6.28      3.29 o 
  37   1  12       23.92       26.95      5.15 o 
   0   2  12      865.06      800.37     24.41 o 
   1   2  12      740.70      721.41      7.26 o 
   2   2  12       30.93       29.21      1.21 o 
   3   2  12      251.29      232.08      3.45 o 
   4   2  12      412.40      371.94      4.72 o 
   5   2  12       66.92       57.22      1.89 o 
   6   2  12      405.05      401.06      4.89 o 
   7   2  12       42.31       43.21      1.43 o 
   8   2  12      263.70      250.61      3.56 o 
   9   2  12      331.65      329.20      4.40 o 
  10   2  12       62.99       54.89      1.67 o 
  11   2  12       13.69       10.66      1.29 o 
  12   2  12       51.51       50.39      1.72 o 
  13   2  12      177.14      163.88      3.18 o 
  14   2  12       93.97       86.05      2.34 o 
  15   2  12       45.56       52.58      1.76 o 
  16   2  12      155.95      157.57      3.03 o 
  17   2  12       64.70       59.88      1.91 o 
  18   2  12      253.59      249.24      3.79 o 
  19   2  12       68.75       68.60      1.89 o 
  20   2  12       85.04       86.43      2.13 o 
  21   2  12       23.18       23.71      1.32 o 
  22   2  12      228.82      223.11      3.57 o 
  23   2  12      136.40      139.17      2.76 o 
  24   2  12      140.28      134.78      2.76 o 
  25   2  12       13.32       13.09      1.17 o 
  26   2  12       41.75       38.58      1.72 o 
  27   2  12      129.10      134.04      3.22 o 
  28   2  12       27.26       26.14      1.68 o 
  29   2  12       55.30       60.24      2.93 o 
  30   2  12       92.92       93.15      3.32 o 
  31   2  12       46.10       48.20      2.59 o 
  32   2  12      116.70      119.97      4.47 o 
  33   2  12       34.97       35.01      3.91 o 
  34   2  12       61.71       67.62      5.18 o 
  35   2  12       54.81       66.17      3.49 o 
   1   3  12      102.08       91.30      2.28 o 
   2   3  12      241.64      221.05      3.93 o 
   3   3  12        6.36        6.20      1.08 o 
   4   3  12        0.54        0.76      0.71 o 
   5   3  12      105.73      102.02      2.37 o 
   6   3  12       57.24       53.00      1.88 o 
   7   3  12       34.73       33.01      1.62 o 
   8   3  12        7.32        6.02      1.13 o 
   9   3  12       25.50       24.52      1.47 o 
  10   3  12      162.33      150.10      3.38 o 
  11   3  12       48.64       43.32      2.14 o 
  12   3  12       31.32       31.68      1.75 o 
  13   3  12       22.66       24.41      1.65 o 
  14   3  12        7.95        6.62      1.01 o 
  15   3  12       39.63       37.10      1.70 o 
  16   3  12       32.66       35.92      1.70 o 
  17   3  12       35.39       35.81      1.69 o 
  18   3  12       47.87       47.56      1.91 o 
  19   3  12      133.18      134.33      3.03 o 
  20   3  12       11.57       12.81      1.28 o 
  21   3  12       62.82       61.89      2.17 o 
  22   3  12       35.01       37.23      1.84 o 
  23   3  12       46.25       43.11      1.94 o 
  24   3  12       50.29       56.24      2.20 o 
  25   3  12      176.03      173.31      3.64 o 
  26   3  12       62.33       60.58      2.48 o 
  27   3  12       75.10       70.53      2.61 o 
  28   3  12       36.48       36.17      2.11 o 
  29   3  12       20.37       19.60      1.75 o 
  30   3  12       15.35       14.26      1.64 o 
  31   3  12       51.41       46.75      2.69 o 
  32   3  12       10.44       10.38      1.64 o 
   0   4  12       14.16       12.64      2.11 o 
   1   4  12       10.38       11.61      1.46 o 
   2   4  12       77.51       79.11      2.67 o 
   3   4  12       15.48       14.98      1.55 o 
   4   4  12       10.76       10.90      1.44 o 
   5   4  12      225.48      211.40      4.82 o 
   6   4  12       86.48       85.62      3.06 o 
   7   4  12       34.19       33.33      2.18 o 
   8   4  12       53.89       53.38      3.58 o 
   9   4  12       13.18       12.46      1.44 o 
  10   4  12       10.74        8.62      1.33 o 
  11   4  12      110.73      118.72      3.48 o 
  12   4  12      298.69      292.45      6.22 o 
  13   4  12       77.73       75.71      2.74 o 
  14   4  12       42.86       45.68      2.80 o 
  15   4  12       33.44       36.51      2.35 o 
  16   4  12       76.21       76.53      3.10 o 
  17   4  12       69.23       60.98      2.86 o 
  18   4  12       13.95       15.23      2.20 o 
  19   4  12        7.38        7.53      1.71 o 
  20   4  12       10.76        8.65      1.80 o 
  21   4  12       69.62       69.52      3.10 o 
  22   4  12       88.23       76.04      3.21 o 
  23   4  12       31.06       33.68      2.42 o 
  24   4  12        2.39        3.62      1.25 o 
  25   4  12       18.66       17.18      1.75 o 
  26   4  12       75.12       77.16      2.86 o 
  27   4  12       17.49       20.54      2.02 o 
   1   5  12       34.70       31.81      2.65 o 
   2   5  12       62.92       59.55      3.25 o 
   3   5  12       14.28       12.72      2.06 o 
   4   5  12        6.03        4.92      2.14 o 
   5   5  12       41.33       37.64      3.19 o 
   6   5  12       16.02       16.08      3.15 o 
   7   5  12       34.82       30.05      2.61 o 
   8   5  12       10.09        9.58      1.93 o 
   9   5  12       10.13        4.99      2.66 o 
  10   5  12        4.50       -1.32      2.00 o 
  11   5  12        3.49        5.75      4.02 o 
  12   5  12        9.41        6.77      3.85 o 
  13   5  12        4.01        1.81      2.35 o 
  14   5  12        2.24        2.67      1.90 o 
  15   5  12        4.56        5.02      2.05 o 
  16   5  12        2.07        4.78      2.05 o 
  17   5  12       16.25       15.72      2.61 o 
  18   5  12       53.02       52.12      3.95 o 
  19   5  12       44.52       36.84      4.10 o 
  20   5  12        7.99       10.07      2.34 o 
   2   0  13      239.83      208.80      3.85 o 
   4   0  13      115.57       88.08      2.21 o 
   6   0  13      632.14      598.07      8.68 o 
   8   0  13      572.69      545.37      8.10 o 
  10   0  13      224.15      212.15      5.64 o 
  12   0  13       23.86       19.96      1.72 o 
  14   0  13        7.46        3.93      1.14 o 
  16   0  13       46.36       49.57      2.91 o 
  18   0  13      290.05      297.65      7.25 o 
  20   0  13      407.19      414.99      9.33 o 
  22   0  13       36.09       38.70      2.42 o 
  24   0  13       75.41       73.90      5.87 o 
  26   0  13      752.93      746.71     24.80 o 
  28   0  13      237.92      240.79     11.65 o 
  30   0  13      185.25      180.57     10.10 o 
  32   0  13       78.92       84.63      7.10 o 
  34   0  13       29.84       37.91      5.42 o 
  36   0  13        3.15        5.85      3.35 o 
   0   1  13      429.25      454.06      5.90 o 
   1   1  13      264.43      226.48      2.93 o 
   2   1  13      523.08      500.97      4.74 o 
   3   1  13     1636.86     1537.30     12.94 o 
   4   1  13      836.12      834.12      8.30 o 
   5   1  13       97.74      103.11      1.85 o 
   6   1  13      271.96      249.54      3.31 o 
   7   1  13      384.12      346.21      4.99 o 
   8   1  13      133.80      141.66      2.76 o 
   9   1  13      327.55      319.34      4.68 o 
  10   1  13       29.91       40.44      1.41 o 
  11   1  13      611.47      589.76      7.02 o 
  12   1  13       47.20       50.13      1.57 o 
  13   1  13       57.95       59.24      1.67 o 
  14   1  13       15.87       15.90      1.07 o 
  15   1  13      688.35      696.71      8.38 o 
  16   1  13       40.59       42.35      1.54 o 
  17   1  13      143.94      139.06      2.74 o 
  18   1  13      120.26      125.41      2.58 o 
  19   1  13      328.47      317.64      7.39 o 
  20   1  13       35.24       39.04      1.85 o 
  21   1  13      317.65      331.84      5.28 o 
  22   1  13       73.05       70.36      2.38 o 
  23   1  13      472.84      471.21      7.32 o 
  24   1  13       61.57       60.39      2.27 o 
  25   1  13       12.38       13.54      1.95 o 
  26   1  13      121.68      129.18      3.67 o 
  27   1  13      226.84      233.79      4.76 o 
  28   1  13      233.44      231.29      4.71 o 
  29   1  13      120.67      123.77      3.36 o 
  30   1  13      121.81      129.88      3.79 o 
  31   1  13       18.45       20.96      2.06 o 
  32   1  13       13.12       18.06      1.95 o 
  33   1  13       24.17       27.77      5.07 o 
  34   1  13        7.22        7.38      3.62 o 
  35   1  13      154.65      162.84     10.41 o 
   1   2  13      747.04      694.36      6.85 o 
   2   2  13      429.48      445.25      5.13 o 
   3   2  13       62.19       53.06      1.63 o 
   4   2  13       67.51       56.80      1.53 o 
   5   2  13        7.99        9.91      0.91 o 
   6   2  13       12.83       13.26      0.99 o 
   7   2  13      138.32      126.59      2.41 o 
   8   2  13        0.08       -0.64      0.62 o 
   9   2  13       46.08       49.20      1.56 o 
  10   2  13       48.51       48.88      1.65 o 
  11   2  13        9.73        9.76      1.03 o 
  12   2  13       18.32       19.20      1.22 o 
  13   2  13       93.65       95.97      2.33 o 
  14   2  13       58.34       56.64      1.85 o 
  15   2  13       38.24       37.23      1.60 o 
  16   2  13      151.78      151.49      3.04 o 
  17   2  13       34.65       30.81      1.61 o 
  18   2  13       61.25       65.71      2.18 o 
  19   2  13       90.25       90.24      2.33 o 
  20   2  13       40.67       42.58      1.75 o 
  21   2  13       48.98       55.29      1.93 o 
  22   2  13      151.32      156.15      3.16 o 
  23   2  13       74.78       79.95      2.30 o 
  24   2  13       27.34       24.47      1.49 o 
  25   2  13      121.49      121.94      3.06 o 
  26   2  13       40.95       39.44      1.94 o 
  27   2  13        5.64        5.39      1.34 o 
  28   2  13        4.17        3.00      1.53 o 
  29   2  13       49.31       49.54      3.00 o 
  30   2  13        6.36        1.75      1.54 o 
  31   2  13       14.01       15.67      2.43 o 
  32   2  13       11.81        9.87      1.98 o 
  33   2  13      126.13      132.36      4.84 o 
  34   2  13       33.41       39.29      2.90 o 
   0   3  13      386.74      390.42      7.64 o 
   1   3  13       13.61        7.40      1.18 o 
   2   3  13       72.70       67.03      2.07 o 
   3   3  13      389.14      380.53      5.66 o 
   4   3  13       91.60       92.87      2.32 o 
   5   3  13      534.48      516.25      8.14 o 
   6   3  13       36.99       33.95      2.13 o 
   7   3  13       89.23       86.04      2.56 o 
   8   3  13       42.94       36.89      1.85 o 
   9   3  13      140.50      131.27      3.54 o 
  10   3  13      184.65      179.32      3.82 o 
  11   3  13      316.84      323.33      9.55 o 
  12   3  13       67.00       71.90      2.33 o 
  13   3  13       80.90       79.72      2.57 o 
  14   3  13      130.90      121.96      3.27 o 
  15   3  13      218.13      220.90      4.27 o 
  16   3  13       44.26       43.73      2.00 o 
  17   3  13       48.04       50.76      2.83 o 
  18   3  13       25.79       25.49      1.70 o 
  19   3  13       85.29       89.50      2.70 o 
  20   3  13        4.26        5.67      1.10 o 
  21   3  13       29.49       26.98      1.67 o 
  22   3  13        3.65        4.42      1.11 o 
  23   3  13      137.45      139.77      3.26 o 
  24   3  13      171.12      179.19      4.02 o 
  25   3  13       36.77       38.90      2.13 o 
  26   3  13       18.38       20.59      1.78 o 
  27   3  13      121.07      122.07      3.37 o 
  28   3  13       45.00       56.58      2.69 o 
  29   3  13      138.41      149.38      4.28 o 
  30   3  13        5.23        3.86      1.55 o 
  31   3  13        4.98        8.11      1.73 o 
   1   4  13       30.09       27.99      1.91 o 
   2   4  13        4.34        4.19      1.18 o 
   3   4  13      123.29      122.90      3.39 o 
   4   4  13        1.77        2.65      1.25 o 
   5   4  13        7.12        4.45      1.24 o 
   6   4  13       55.53       55.48      2.68 o 
   7   4  13        6.04        5.05      1.37 o 
   8   4  13      170.62      162.12      4.87 o 
   9   4  13       22.39       22.49      1.97 o 
  10   4  13       54.25       56.35      2.96 o 
  11   4  13        0.19        0.07      1.10 o 
  12   4  13        2.47        3.80      1.29 o 
  13   4  13        2.85        0.51      1.08 o 
  14   4  13       24.52       23.47      1.96 o 
  15   4  13       20.26       18.69      1.85 o 
  16   4  13       73.32       70.66      3.91 o 
  17   4  13       19.64       18.68      2.56 o 
  18   4  13        5.69        7.49      1.76 o 
  19   4  13        0.84        2.45      1.45 o 
  20   4  13        4.10        5.17      1.71 o 
  21   4  13       29.29       37.35      2.49 o 
  22   4  13       18.92       19.09      1.78 o 
  23   4  13        3.97        2.50      1.25 o 
  24   4  13        4.19        7.02      1.45 o 
  25   4  13       29.14       26.42      2.02 o 
  26   4  13       85.02       85.34      3.04 o 
   0   5  13       97.90       98.95      5.75 o 
   1   5  13       24.18       25.60      2.68 o 
   2   5  13       89.06       89.00      3.84 o 
   3   5  13       69.76       71.42      3.57 o 
   4   5  13       52.37       53.20      3.21 o 
   5   5  13        1.65        3.02      1.66 o 
   6   5  13       97.61       97.44      3.96 o 
   7   5  13       60.95       58.55      3.29 o 
   8   5  13       49.69       52.56      3.21 o 
   9   5  13       26.78       23.76      2.43 o 
  10   5  13        0.46       -0.28      2.14 o 
  11   5  13       47.19       42.97      4.38 o 
  12   5  13       11.48       11.92      3.09 o 
  13   5  13       16.23       12.02      3.18 o 
  14   5  13        2.95        5.84      2.61 o 
  15   5  13       52.09       48.93      4.74 o 
  16   5  13       74.11       56.16      8.63 o 
  17   5  13       10.51       12.88      5.42 o 
   0   0  14      197.77      188.23      5.12 o 
   2   0  14      775.75      778.66     11.03 o 
   4   0  14      378.25      356.04      5.78 o 
   6   0  14     1477.08     1385.14     18.54 o 
   8   0  14      369.70      341.96      5.67 o 
  10   0  14      271.46      276.52      5.38 o 
  12   0  14     1435.26     1475.22     22.42 o 
  14   0  14      684.10      657.06     13.75 o 
  16   0  14      612.98      635.29     18.89 o 
  18   0  14     1154.65     1180.11     31.44 o 
  20   0  14      281.63      289.54     11.95 o 
  22   0  14      448.10      434.21     16.58 o 
  24   0  14       59.75       64.72      5.62 o 
  26   0  14      702.88      714.24     24.37 o 
  28   0  14       25.49       17.05      3.91 o 
  30   0  14      288.18      286.41     13.84 o 
  32   0  14       77.00       73.84      6.85 o 
  34   0  14       86.14       87.39      7.55 o 
   1   1  14       25.56       28.21      0.91 o 
   2   1  14        4.98        3.99      0.54 o 
   3   1  14       40.81       46.78      1.21 o 
   4   1  14        2.85        2.79      0.49 o 
   5   1  14      117.12      110.89      1.96 o 
   6   1  14       16.52       17.03      0.94 o 
   7   1  14       30.36       30.97      1.28 o 
   8   1  14       43.99       45.64      1.50 o 
   9   1  14       26.62       21.37      1.15 o 
  10   1  14      106.81      102.88      2.42 o 
  11   1  14      204.92      196.39      3.53 o 
  12   1  14       71.31       75.69      1.93 o 
  13   1  14       18.72       20.20      1.17 o 
  14   1  14       29.71       35.26      1.62 o 
  15   1  14        5.62        5.09      0.84 o 
  16   1  14       72.91       78.68      2.06 o 
  17   1  14       59.21       57.27      1.82 o 
  18   1  14       25.01       26.80      1.47 o 
  19   1  14       79.18       86.28      3.58 o 
  20   1  14       93.20       94.57      2.72 o 
  21   1  14      151.25      164.74      3.67 o 
  22   1  14       19.75       19.73      2.13 o 
  23   1  14       22.35       22.35      1.74 o 
  24   1  14      182.88      185.09      4.45 o 
  25   1  14       88.37       89.14      3.03 o 
  26   1  14        0.81        2.32      1.11 o 
  27   1  14       32.50       34.87      2.12 o 
  28   1  14       54.16       53.96      2.53 o 
  29   1  14        6.04        7.92      1.41 o 
  30   1  14        6.17        4.27      2.29 o 
  31   1  14       35.13       36.28      3.72 o 
  32   1  14       63.98       57.46      4.52 o 
  33   1  14       88.74       77.29      7.28 o 
  34   1  14       62.67       45.01      6.13 o 
   0   2  14     1378.11     1347.19     33.10 o 
   1   2  14      195.75      194.25      3.05 o 
   2   2  14        3.70       -0.12      1.07 o 
   3   2  14      349.10      327.33      3.97 o 
   4   2  14      445.43      437.31      5.60 o 
   5   2  14       59.39       55.38      1.67 o 
   6   2  14      370.93      371.09      4.77 o 
   7   2  14       94.00       98.48      2.18 o 
   8   2  14      923.27      900.22      9.52 o 
   9   2  14       24.47       22.54      1.32 o 
  10   2  14      231.69      230.56      4.19 o 
  11   2  14       96.88       95.74      2.47 o 
  12   2  14      269.68      262.96      4.22 o 
  13   2  14       89.72       83.77      2.27 o 
  14   2  14      508.62      510.23      7.40 o 
  15   2  14       20.08       21.84      1.47 o 
  16   2  14      259.38      270.91      5.96 o 
  17   2  14        8.87        9.56      1.18 o 
  18   2  14      415.85      416.90      6.32 o 
  19   2  14       57.38       61.51      2.02 o 
  20   2  14      174.32      185.35      3.48 o 
  21   2  14      209.31      216.10      3.85 o 
  22   2  14      127.52      129.72      3.60 o 
  23   2  14      173.40      168.95      3.70 o 
  24   2  14      221.13      226.85      4.86 o 
  25   2  14        6.09        4.86      1.22 o 
  26   2  14      107.93      103.50      3.19 o 
  27   2  14       30.82       31.09      2.26 o 
  28   2  14       71.29       74.98      4.15 o 
  29   2  14       35.10       40.08      2.89 o 
  30   2  14      123.20      130.07      4.65 o 
  31   2  14       93.57       96.98      4.04 o 
  32   2  14      117.90      132.70      6.85 o 
   1   3  14      100.33      100.58      2.90 o 
   2   3  14       87.40       84.79      2.86 o 
   3   3  14      253.82      228.77      4.47 o 
   4   3  14      185.73      172.83      4.10 o 
   5   3  14      329.17      323.87      6.77 o 
   6   3  14       13.47       13.98      1.37 o 
   7   3  14       20.50       21.26      1.59 o 
   8   3  14       37.21       36.24      1.68 o 
   9   3  14       21.94       19.66      1.40 o 
  10   3  14       26.23       26.89      1.66 o 
  11   3  14      136.09      145.80      3.34 o 
  12   3  14       74.21       71.06      2.39 o 
  13   3  14       36.23       36.78      1.89 o 
  14   3  14       50.47       48.19      2.10 o 
  15   3  14       23.17       23.09      1.65 o 
  16   3  14        2.20        2.30      1.03 o 
  17   3  14       12.31        7.85      1.45 o 
  18   3  14       14.03       12.70      1.43 o 
  19   3  14        6.08        6.30      1.21 o 
  20   3  14      130.97      134.43      3.68 o 
  21   3  14        7.64        8.09      1.30 o 
  22   3  14       15.01       14.52      1.40 o 
  23   3  14        2.50        1.10      1.24 o 
  24   3  14        1.42        0.26      1.21 o 
  25   3  14        1.29       -0.22      1.34 o 
  26   3  14       50.25       48.25      2.96 o 
  27   3  14        5.58        5.22      1.52 o 
  28   3  14       79.96       70.31      3.06 o 
  29   3  14        1.61        2.88      1.36 o 
   0   4  14      377.31      361.07      8.93 o 
   1   4  14      106.02      104.40      3.23 o 
   2   4  14       72.99       70.75      3.03 o 
   3   4  14      219.33      219.53      7.46 o 
   4   4  14       70.07       65.48      3.67 o 
   5   4  14      166.36      158.27      4.28 o 
   6   4  14       41.67       43.81      2.87 o 
   7   4  14        0.14        1.82      1.25 o 
   8   4  14      230.03      222.29      5.20 o 
   9   4  14      125.39      127.33      3.86 o 
  10   4  14       51.36       50.30      2.99 o 
  11   4  14       26.75       26.47      2.10 o 
  12   4  14      169.61      155.66      4.28 o 
  13   4  14       48.67       54.09      2.88 o 
  14   4  14       16.45       14.70      1.99 o 
  15   4  14        1.59        0.11      1.36 o 
  16   4  14       62.82       64.13      3.98 o 
  17   4  14       47.59       50.43      3.64 o 
  18   4  14        7.25        7.98      2.09 o 
  19   4  14       93.98       92.47      4.59 o 
  20   4  14       29.64       32.18      4.24 o 
  21   4  14       82.31       87.04      3.24 o 
  22   4  14       31.65       32.45      2.32 o 
  23   4  14        5.93        6.81      1.65 o 
  24   4  14       36.01       38.56      3.03 o 
   1   5  14       26.98       22.31      2.46 o 
   2   5  14        2.85        3.58      1.69 o 
   3   5  14        3.13        1.73      1.64 o 
   4   5  14        0.91        1.53      1.60 o 
   5   5  14       16.33       12.71      2.16 o 
   6   5  14       46.09       46.97      3.11 o 
   7   5  14        1.29        0.74      1.56 o 
   8   5  14        1.73        2.47      1.74 o 
   9   5  14        5.84        5.43      2.05 o 
  10   5  14        0.81       -3.62      1.94 o 
  11   5  14       15.33       12.76      6.55 o 
  12   5  14       28.90       30.71      3.95 o 
  13   5  14        7.86        7.43      5.11 o 
  14   5  14       14.51       11.00      3.14 o 
  15   5  14       28.01       29.79      4.10 o 
   2   0  15       27.39       25.77      1.68 o 
   4   0  15       78.55       79.29      2.25 o 
   6   0  15      272.94      278.38      4.87 o 
   8   0  15       26.39       33.88      1.61 o 
  10   0  15       30.01       30.13      1.60 o 
  12   0  15      155.47      167.11      3.97 o 
  14   0  15      121.79      118.37      3.22 o 
  16   0  15       21.57       26.10      4.79 o 
  18   0  15        1.40        2.29      1.19 o 
  20   0  15       28.25       28.07      4.07 o 
  22   0  15      219.56      226.64     11.14 o 
  24   0  15        3.35       -0.18      2.29 o 
  26   0  15       74.24       69.97      6.42 o 
  28   0  15       33.21       38.13      5.28 o 
  30   0  15       53.75       56.74      6.26 o 
  32   0  15        9.79        5.52      3.11 o 
   0   1  15       47.80       42.45      1.88 o 
   1   1  15      372.66      368.01      4.38 o 
   2   1  15      125.34      126.69      2.23 o 
   3   1  15      308.22      297.33      3.80 o 
   4   1  15        5.17        3.96      0.97 o 
   5   1  15      307.13      307.01      4.54 o 
   6   1  15      134.11      132.70      2.99 o 
   7   1  15      332.05      316.85      5.20 o 
   8   1  15        8.42        8.37      1.73 o 
   9   1  15      666.50      649.49     10.14 o 
  10   1  15      104.97      101.43      2.67 o 
  11   1  15      507.90      477.74      8.08 o 
  12   1  15       81.46       84.36      2.72 o 
  13   1  15      436.56      445.55      7.65 o 
  14   1  15       14.41       17.09      1.52 o 
  15   1  15      470.22      469.65      7.96 o 
  16   1  15       28.95       36.98      2.02 o 
  17   1  15      610.19      599.53      9.67 o 
  18   1  15      141.52      150.35      4.45 o 
  19   1  15      322.82      326.23      7.26 o 
  20   1  15      119.45      126.00      4.11 o 
  21   1  15      302.61      300.06      6.92 o 
  22   1  15       97.68      110.88      3.85 o 
  23   1  15      325.88      331.25      7.52 o 
  24   1  15       44.50       39.81      2.80 o 
  25   1  15       10.09        9.63      1.66 o 
  26   1  15      195.42      195.01      5.42 o 
  27   1  15      261.68      276.57      8.73 o 
  28   1  15       45.77       40.50      2.63 o 
  29   1  15       31.98       31.74      2.39 o 
  30   1  15        3.23        1.93      1.97 o 
  31   1  15       62.29       70.55      4.93 o 
  32   1  15       47.31       50.45      4.33 o 
  33   1  15       43.46       49.65      4.35 o 
   1   2  15       19.50       20.56      1.26 o 
   2   2  15       18.84       17.92      1.04 o 
   3   2  15       71.53       76.66      1.86 o 
   4   2  15       11.40       10.13      0.95 o 
   5   2  15       29.57       25.62      1.30 o 
   6   2  15       10.87       12.92      1.06 o 
   7   2  15       74.18       72.49      1.93 o 
   8   2  15       15.12       15.79      1.22 o 
   9   2  15      135.95      136.12      2.86 o 
  10   2  15       98.63       94.90      2.40 o 
  11   2  15       45.47       43.10      1.75 o 
  12   2  15        5.39        7.44      1.07 o 
  13   2  15      269.59      272.46      4.69 o 
  14   2  15      251.87      251.07      4.50 o 
  15   2  15       32.90       36.45      1.80 o 
  16   2  15       79.73       78.98      2.42 o 
  17   2  15       10.77       11.11      1.26 o 
  18   2  15       86.22       85.77      2.58 o 
  19   2  15       75.87       79.76      2.52 o 
  20   2  15       29.13       30.69      1.78 o 
  21   2  15       71.77       76.72      2.50 o 
  22   2  15       92.91       91.24      3.47 o 
  23   2  15      162.53      164.50      4.04 o 
  24   2  15        4.00        6.18      1.32 o 
  25   2  15        5.68        4.96      1.39 o 
  26   2  15       21.57       17.50      1.88 o 
  27   2  15        4.88        4.14      1.44 o 
  28   2  15       21.53       18.50      1.99 o 
  29   2  15        3.78        5.97      1.75 o 
  30   2  15       22.28       22.89      2.51 o 
  31   2  15       11.03       12.57      4.03 o 
   0   3  15      262.69      231.33      6.51 o 
   1   3  15       46.23       49.13      2.24 o 
   2   3  15       47.50       40.95      2.10 o 
   3   3  15      329.03      311.26      6.22 o 
   4   3  15      203.94      202.69      3.79 o 
   5   3  15       84.61       80.88      2.76 o 
   6   3  15      236.69      232.62      5.24 o 
   7   3  15      111.74      115.22      2.78 o 
   8   3  15      115.07      119.35      3.58 o 
   9   3  15      198.42      195.99      3.69 o 
  10   3  15       51.13       49.15      2.12 o 
  11   3  15      384.85      385.02      7.83 o 
  12   3  15        5.54        6.23      1.20 o 
  13   3  15      195.34      191.34      4.03 o 
  14   3  15       71.95       73.32      2.49 o 
  15   3  15      115.05      115.29      3.50 o 
  16   3  15       23.29       25.97      1.77 o 
  17   3  15        3.09        3.24      1.14 o 
  18   3  15      134.14      135.14      3.44 o 
  19   3  15      263.17      275.69      5.17 o 
  20   3  15       69.69       66.49      2.32 o 
  21   3  15      112.70      113.35      3.14 o 
  22   3  15       31.84       30.06      1.92 o 
  23   3  15       36.15       38.52      2.34 o 
  24   3  15       79.54       87.05      3.15 o 
  25   3  15      230.21      241.87      5.33 o 
  26   3  15       24.25       28.95      2.21 o 
  27   3  15        8.06        4.22      2.16 o 
   1   4  15       34.63       35.37      2.25 o 
   2   4  15       29.80       28.98      2.05 o 
   3   4  15        2.82        3.90      1.23 o 
   4   4  15      180.76      178.60      4.27 o 
   5   4  15       20.18       20.59      1.84 o 
   6   4  15      143.47      145.05      4.45 o 
   7   4  15      169.02      165.11      4.32 o 
   8   4  15       32.50       28.05      2.36 o 
   9   4  15       75.38       71.22      3.04 o 
  10   4  15       31.36       32.97      3.32 o 
  11   4  15       11.17       11.97      2.29 o 
  12   4  15       25.08       22.52      2.68 o 
  13   4  15       21.83       23.65      2.35 o 
  14   4  15       41.37       44.56      2.90 o 
  15   4  15       19.65       20.93      2.29 o 
  16   4  15       28.02       25.85      2.44 o 
  17   4  15       11.01       12.58      2.44 o 
  18   4  15       18.26       13.59      2.06 o 
  19   4  15       47.88       51.83      3.05 o 
  20   4  15       83.50       82.15      3.62 o 
  21   4  15       66.55       67.37      3.19 o 
  22   4  15       61.66       65.72      3.02 o 
   0   5  15       29.50       30.60      4.01 o 
   1   5  15       15.65       14.19      2.32 o 
   2   5  15      150.84      147.40      5.00 o 
   3   5  15       38.21       37.61      2.99 o 
   4   5  15       66.41       68.29      3.68 o 
   5   5  15       61.01       59.24      3.50 o 
   6   5  15       32.18       31.00      3.80 o 
   7   5  15      122.56      115.13      4.47 o 
   8   5  15       96.15       93.15      9.29 o 
   9   5  15       20.15       14.87      2.68 o 
  10   5  15       18.28       17.24      2.78 o 
  11   5  15        4.08        3.45      5.02 o 
   0   0  16      194.50      203.31      7.84 o 
   2   0  16      543.27      544.91      8.21 o 
   4   0  16       65.78       69.48      3.01 o 
   6   0  16      420.81      424.35      6.78 o 
   8   0  16      116.49      120.41      2.90 o 
  10   0  16      280.18      257.30      4.72 o 
  12   0  16      138.89      131.10      3.43 o 
  14   0  16      181.32      195.04      4.82 o 
  16   0  16      333.57      350.68      6.75 o 
  18   0  16      676.98      704.47     15.13 o 
  20   0  16       39.83       36.94      2.76 o 
  22   0  16      757.30      727.64     15.99 o 
  24   0  16       17.18       18.59      4.07 o 
  26   0  16      159.49      169.76     10.12 o 
  28   0  16       22.56       19.79      4.46 o 
  30   0  16       39.11       47.50      5.95 o 
  32   0  16      112.82      109.17      8.61 o 
   1   1  16       38.04       36.91      1.49 o 
   2   1  16       19.39       22.04      1.16 o 
   3   1  16       58.41       62.00      1.72 o 
   4   1  16       43.47       43.37      1.49 o 
   5   1  16       26.45       28.02      1.50 o 
   6   1  16       36.30       39.58      1.72 o 
   7   1  16       53.72       47.55      2.90 o 
   8   1  16       31.69       31.94      1.86 o 
   9   1  16       29.27       29.67      1.82 o 
  10   1  16      126.77      119.68      4.09 o 
  11   1  16       93.20       96.07      2.99 o 
  12   1  16        0.36       -0.45      0.91 o 
  13   1  16       65.04       64.46      2.51 o 
  14   1  16        3.78        5.21      1.14 o 
  15   1  16      116.30      120.06      3.44 o 
  16   1  16       69.32       77.45      2.80 o 
  17   1  16       14.80       16.53      2.83 o 
  18   1  16       41.19       37.90      2.44 o 
  19   1  16       34.50       36.46      3.43 o 
  20   1  16        2.19        0.28      1.27 o 
  21   1  16        6.40        3.02      1.40 o 
  22   1  16        5.18        4.14      1.69 o 
  23   1  16       15.63       15.17      2.95 o 
  24   1  16       73.65       74.20      3.96 o 
  25   1  16       29.08       24.70      2.23 o 
  26   1  16       20.05       21.20      2.08 o 
  27   1  16        6.30        3.56      1.45 o 
  28   1  16       12.44       13.77      2.75 o 
  29   1  16       22.24       23.94      3.37 o 
  30   1  16       35.52       29.95      6.44 o 
  31   1  16        1.66        1.50      1.89 o 
   0   2  16      202.05      206.94      4.27 o 
   1   2  16       37.93       34.00      1.35 o 
   2   2  16      106.85      105.30      2.20 o 
   3   2  16       23.33       20.85      1.20 o 
   4   2  16      204.38      207.33      3.24 o 
   5   2  16       49.55       48.48      1.60 o 
   6   2  16       28.44       25.43      1.35 o 
   7   2  16       29.91       26.70      1.38 o 
   8   2  16      185.35      181.51      3.44 o 
   9   2  16      151.71      153.49      3.35 o 
  10   2  16      220.64      226.40      4.19 o 
  11   2  16       21.77       24.89      1.58 o 
  12   2  16      181.99      181.98      3.70 o 
  13   2  16       71.58       76.08      2.41 o 
  14   2  16      265.50      259.40      4.68 o 
  15   2  16        3.35        3.96      1.09 o 
  16   2  16      127.64      127.91      3.15 o 
  17   2  16       37.37       37.43      2.30 o 
  18   2  16       44.16       43.42      2.19 o 
  19   2  16       34.76       34.33      2.40 o 
  20   2  16       87.09       90.50      2.89 o 
  21   2  16       14.70       15.22      1.48 o 
  22   2  16      102.49      102.61      3.18 o 
  23   2  16       44.95       48.89      2.57 o 
  24   2  16      165.56      175.69      4.72 o 
  25   2  16       37.46       39.64      2.80 o 
  26   2  16        5.44        4.46      1.57 o 
  27   2  16      181.51      196.56      7.59 o 
  28   2  16      152.91      159.18      5.20 o 
  29   2  16       45.53       49.89      3.54 o 
   1   3  16       15.10       14.94      1.70 o 
   2   3  16       62.13       63.56      2.17 o 
   3   3  16        5.66        5.06      1.10 o 
   4   3  16       46.81       45.39      1.96 o 
   5   3  16        6.22        4.77      1.12 o 
   6   3  16       79.97       79.47      2.43 o 
   7   3  16       20.38       22.77      1.53 o 
   8   3  16       85.94       88.83      2.50 o 
   9   3  16       89.63       87.53      4.01 o 
  10   3  16       12.43       13.55      1.43 o 
  11   3  16       52.50       55.30      2.28 o 
  12   3  16       48.72       46.96      2.52 o 
  13   3  16       45.96       41.32      2.10 o 
  14   3  16       11.80       11.96      1.45 o 
  15   3  16      120.46      117.96      3.19 o 
  16   3  16       29.57       31.19      2.11 o 
  17   3  16      206.51      198.88      4.27 o 
  18   3  16       35.98       42.19      2.36 o 
  19   3  16       22.69       23.16      1.97 o 
  20   3  16       40.06       38.29      2.31 o 
  21   3  16      105.48      108.69      3.14 o 
  22   3  16       35.26       34.33      2.25 o 
  23   3  16       45.23       49.17      2.88 o 
  24   3  16       24.54       30.84      2.51 o 
  25   3  16       65.64       76.75      3.41 o 
  26   3  16       56.91       62.40      3.63 o 
   0   4  16       65.84       67.00      3.91 o 
   1   4  16       19.65       16.95      1.80 o 
   2   4  16       71.48       68.87      3.39 o 
   3   4  16      107.63      103.33      3.28 o 
   4   4  16       49.24       52.92      4.32 o 
   5   4  16       73.37       74.13      4.52 o 
   6   4  16       59.83       62.47      3.36 o 
   7   4  16      109.52      107.05      4.07 o 
   8   4  16       97.09       91.04      3.87 o 
   9   4  16       57.23       55.15      3.69 o 
  10   4  16       36.26       34.50      3.15 o 
  11   4  16       36.39       31.65      3.04 o 
  12   4  16       34.19       35.90      3.19 o 
  13   4  16      105.41      102.69      4.70 o 
  14   4  16       20.15       20.85      2.30 o 
  15   4  16       88.31       87.23      5.10 o 
  16   4  16      125.29      128.42      4.75 o 
  17   4  16       78.65       75.37      3.06 o 
  18   4  16       60.52       59.63      3.19 o 
  19   4  16       54.00       56.47      3.83 o 
   1   5  16       19.73       17.24      2.49 o 
   2   5  16       45.21       45.45      3.27 o 
   3   5  16      100.93       97.38      4.23 o 
   4   5  16       14.60       12.76      2.39 o 
   5   5  16       51.79       51.56      3.54 o 
   2   0  17      116.85      132.71      3.11 o 
   4   0  17        1.08        0.44      0.77 o 
   6   0  17      115.70      123.05      2.98 o 
   8   0  17      105.47      109.52      2.79 o 
  10   0  17       18.80       15.23      3.09 o 
  12   0  17       85.48       83.49      2.73 o 
  14   0  17       20.91       21.39      2.25 o 
  16   0  17       64.41       73.80      3.51 o 
  18   0  17      204.03      213.42      6.43 o 
  20   0  17        2.02        2.51      1.56 o 
  22   0  17       53.99       58.45      3.31 o 
  24   0  17       13.96       13.78      3.74 o 
  26   0  17       10.01       10.28      3.60 o 
  28   0  17       11.63        2.88      2.96 o 
  30   0  17       48.93       52.71      6.38 o 
   0   1  17      293.24      296.94      6.59 o 
   1   1  17      127.62      127.43      2.74 o 
   2   1  17       48.77       49.55      1.77 o 
   3   1  17      193.72      193.16      3.50 o 
   4   1  17       75.95       75.19      2.69 o 
   5   1  17      276.02      270.83      4.77 o 
   6   1  17       42.10       45.19      1.87 o 
   7   1  17       76.29       74.14      2.28 o 
   8   1  17       23.90       24.62      1.52 o 
   9   1  17       16.42       14.22      1.30 o 
  10   1  17        8.09        9.81      1.34 o 
  11   1  17       94.71       98.86      3.14 o 
  12   1  17      141.80      148.15      3.88 o 
  13   1  17      169.91      170.04      4.22 o 
  14   1  17       85.64       88.03      3.14 o 
  15   1  17       85.06       84.09      2.97 o 
  16   1  17       19.82       21.54      2.02 o 
  17   1  17      111.51      107.63      3.86 o 
  18   1  17        3.41        1.42      1.33 o 
  19   1  17      113.40      119.72      4.10 o 
  20   1  17       45.92       46.06      2.71 o 
  21   1  17      146.84      153.34      4.75 o 
  22   1  17        6.07        3.59      1.41 o 
  23   1  17       87.84       94.25      3.69 o 
  24   1  17       26.55       28.39      2.30 o 
  25   1  17      121.03      129.76      4.33 o 
  26   1  17       25.06       23.83      3.30 o 
  27   1  17       88.62       99.17      9.67 o 
  28   1  17       13.69       14.83      5.38 o 
  29   1  17       18.47       18.97      3.20 o 
   1   2  17       25.86       24.55      1.50 o 
   2   2  17        2.67        2.12      0.84 o 
   3   2  17       38.96       31.45      1.66 o 
   4   2  17        9.10        7.86      1.22 o 
   5   2  17       56.97       54.57      2.06 o 
   6   2  17       97.59       97.45      2.61 o 
   7   2  17       66.21       68.09      2.45 o 
   8   2  17      193.17      193.55      4.22 o 
   9   2  17       13.48       13.44      1.48 o 
  10   2  17       56.59       52.29      3.73 o 
  11   2  17       82.52       81.39      2.71 o 
  12   2  17        5.78        4.92      1.25 o 
  13   2  17       52.11       54.51      2.62 o 
  14   2  17       53.04       52.26      2.61 o 
  15   2  17       27.10       27.13      1.90 o 
  16   2  17       26.55       24.21      1.82 o 
  17   2  17       42.60       41.52      2.19 o 
  18   2  17        0.17        0.23      1.15 o 
  19   2  17       13.82       12.15      1.70 o 
  20   2  17        7.14        4.49      1.41 o 
  21   2  17       19.12       16.36      2.10 o 
  22   2  17       42.17       44.02      2.94 o 
  23   2  17       36.30       33.00      2.66 o 
  24   2  17       71.52       69.55      3.46 o 
  25   2  17       18.88       21.13      2.27 o 
  26   2  17        2.20        1.91      1.51 o 
  27   2  17       67.95       68.75      4.69 o 
   0   3  17       96.28       99.22      4.35 o 
   1   3  17      119.76      116.66      2.93 o 
   2   3  17       18.55       17.84      1.51 o 
   3   3  17      198.89      196.96      5.94 o 
   4   3  17        5.22        6.15      1.21 o 
   5   3  17       82.99       91.46      2.64 o 
   6   3  17       50.46       45.91      2.44 o 
   7   3  17      102.93      108.09      2.86 o 
   8   3  17       37.34       37.32      1.88 o 
   9   3  17       95.18       98.50      2.90 o 
  10   3  17      107.82      110.59      3.08 o 
  11   3  17       17.60       16.47      1.59 o 
  12   3  17      116.60      122.69      3.33 o 
  13   3  17       87.15       91.76      2.87 o 
  14   3  17       45.94       47.51      2.26 o 
  15   3  17        4.38        3.73      1.23 o 
  16   3  17       14.74       10.92      1.61 o 
  17   3  17       56.97       63.44      2.76 o 
  18   3  17       25.00       26.00      2.04 o 
  19   3  17      168.84      175.94      5.14 o 
  20   3  17        9.23       10.58      1.64 o 
  21   3  17        0.31        1.82      1.30 o 
  22   3  17       29.45       29.33      2.30 o 
  23   3  17       10.59        8.78      1.61 o 
   1   4  17      170.76      164.29      6.33 o 
   2   4  17       70.39       71.72      3.69 o 
   3   4  17       31.19       33.78      2.79 o 
   4   4  17       84.18       83.80      4.41 o 
   5   4  17       14.30       10.70      2.75 o 
   6   4  17       51.92       45.63      3.05 o 
   7   4  17       34.87       31.64      3.03 o 
   8   4  17       14.10        6.92      2.03 o 
   9   4  17       52.58       47.91      3.57 o 
  10   4  17        2.73        2.07      1.84 o 
  11   4  17        1.23        0.82      2.11 o 
  12   4  17       11.64       14.94      2.54 o 
  13   4  17       52.40       47.71      4.18 o 
  14   4  17       22.80       23.80      2.61 o 
  15   4  17        4.25        5.87      1.74 o 
  16   4  17       40.12       44.63      2.61 o 
  17   4  17       28.63       31.61      2.35 o 
   0   0  18      763.12      810.71     16.67 o 
   2   0  18      972.29     1031.92     14.15 o 
   4   0  18      282.14      274.52      5.16 o 
   6   0  18      254.41      264.94      4.98 o 
   8   0  18      542.57      560.65      8.68 o 
  10   0  18       80.88       91.63      3.87 o 
  12   0  18      141.64      149.60      5.10 o 
  14   0  18      182.27      198.30      6.14 o 
  16   0  18       75.17       73.96      6.82 o 
  18   0  18      234.73      251.41      7.14 o 
  20   0  18      147.43      164.95      9.61 o 
  22   0  18      192.18      200.51     11.18 o 
  24   0  18      217.64      225.07     12.02 o 
  26   0  18        4.14        7.77      3.23 o 
  28   0  18       54.53       48.85      6.24 o 
   1   1  18       70.58       70.12      2.08 o 
   2   1  18       15.73       19.29      1.31 o 
   3   1  18       63.92       66.81      2.24 o 
   4   1  18      195.68      202.21      4.04 o 
   5   1  18      243.96      247.68      4.58 o 
   6   1  18        9.94       10.17      1.26 o 
   7   1  18        2.18        1.52      0.95 o 
   8   1  18       56.60       50.11      2.06 o 
   9   1  18       30.44       30.95      1.74 o 
  10   1  18       63.60       61.42      2.24 o 
  11   1  18        0.28       -1.10      1.56 o 
  12   1  18       16.36       12.75      1.39 o 
  13   1  18       18.27       16.85      1.80 o 
  14   1  18       11.56       12.59      1.64 o 
  15   1  18       89.36       91.08      3.58 o 
  16   1  18       50.42       48.26      2.80 o 
  17   1  18       32.54       34.14      2.46 o 
  18   1  18       55.43       64.27      3.75 o 
  19   1  18       13.22       16.03      2.50 o 
  20   1  18       68.52       66.72      3.15 o 
  21   1  18       94.09       97.44      3.76 o 
  22   1  18        1.15        0.85      1.32 o 
  23   1  18       11.17       11.67      1.86 o 
  24   1  18       24.66       22.05      3.26 o 
  25   1  18       43.34       46.04      4.12 o 
  26   1  18      106.88      108.71      5.90 o 
  27   1  18       38.73       35.54      4.00 o 
  28   1  18       12.11       14.15      2.82 o 
   0   2  18      371.98      347.08      8.67 o 
   1   2  18      103.94       95.37      2.68 o 
   2   2  18      295.57      292.43      4.83 o 
   3   2  18       64.86       62.36      2.05 o 
   4   2  18      183.82      183.10      4.76 o 
   5   2  18      328.19      326.97      4.88 o 
   6   2  18      142.56      144.96      4.31 o 
   7   2  18       64.30       67.41      2.55 o 
   8   2  18       46.64       41.83      2.55 o 
   9   2  18      174.15      173.93      4.54 o 
  10   2  18      262.23      261.45      5.77 o 
  11   2  18       92.60       94.05      3.34 o 
  12   2  18      131.51      128.65      3.92 o 
  13   2  18       37.56       36.73      2.69 o 
  14   2  18      181.24      188.49      4.87 o 
  15   2  18       33.18       32.02      2.25 o 
  16   2  18       50.97       50.77      2.67 o 
  17   2  18       25.49       24.22      2.08 o 
  18   2  18       60.88       62.81      2.88 o 
  19   2  18       51.49       57.21      2.84 o 
  20   2  18       42.08       45.07      2.99 o 
  21   2  18       10.35       10.33      1.92 o 
  22   2  18       67.50       74.76      5.23 o 
  23   2  18       67.42       67.04      3.46 o 
  24   2  18      184.53      200.66      5.93 o 
  25   2  18        7.22       11.25      1.99 o 
   1   3  18      196.30      196.39      4.03 o 
   2   3  18      138.86      137.85      4.47 o 
   3   3  18      100.06       96.19      2.95 o 
   4   3  18        0.37        0.49      1.15 o 
   5   3  18      120.21      117.96      3.24 o 
   6   3  18      176.85      171.96      4.22 o 
   7   3  18       24.73       21.68      1.93 o 
   8   3  18      152.55      147.02      5.71 o 
   9   3  18       55.80       52.60      2.94 o 
  10   3  18        5.20        3.90      1.21 o 
  11   3  18        6.24        6.93      1.31 o 
  12   3  18        3.76        4.55      1.39 o 
  13   3  18        5.93        7.70      1.48 o 
  14   3  18       58.29       54.62      2.62 o 
  15   3  18       21.79       20.55      1.92 o 
  16   3  18        1.92        1.27      1.26 o 
  17   3  18        1.13        3.93      1.37 o 
  18   3  18       38.93       38.63      2.39 o 
  19   3  18       13.06       14.21      1.77 o 
  20   3  18       22.38       20.20      1.96 o 
  21   3  18        0.17        2.58      1.35 o 
   0   4  18      130.92      129.03      6.46 o 
   1   4  18        6.60        8.44      1.98 o 
   2   4  18      151.43      154.98      5.04 o 
   3   4  18       72.54       64.45      3.49 o 
   4   4  18       21.23       25.15      2.59 o 
   5   4  18       34.83       35.30      2.87 o 
   6   4  18      135.90      138.05      5.51 o 
   7   4  18       34.17       34.08      3.25 o 
   8   4  18       30.71       26.49      4.20 o 
   9   4  18       21.10       21.66      2.31 o 
  10   4  18       78.18       72.73      3.33 o 
  11   4  18       54.82       63.54      3.22 o 
  12   4  18       35.45       37.44      2.73 o 
  13   4  18        9.90       11.36      1.99 o 
   2   0  19      366.44      412.24      6.84 o 
   4   0  19      132.65      141.75      4.91 o 
   6   0  19       43.11       45.07      2.76 o 
   8   0  19        3.41        3.59      1.51 o 
  10   0  19        7.69        6.09      2.12 o 
  12   0  19      335.61      348.69      8.79 o 
  14   0  19      119.17      115.71      7.95 o 
  16   0  19       17.54       17.54      3.91 o 
  18   0  19      118.64      120.89      8.30 o 
  20   0  19      140.91      144.03      9.28 o 
  22   0  19       81.00       81.77      7.16 o 
  24   0  19       48.93       38.30      5.60 o 
  26   0  19      215.90      222.12     12.31 o 
   0   1  19      745.71      775.88     17.72 o 
   1   1  19      240.51      241.69      4.20 o 
   2   1  19       30.40       33.54      2.15 o 
   3   1  19      475.53      467.84      7.19 o 
   4   1  19        4.88        6.22      1.21 o 
   5   1  19      328.18      328.45      5.67 o 
   6   1  19      168.79      174.25      4.99 o 
   7   1  19       35.70       36.35      1.92 o 
   8   1  19      118.19      119.09      3.12 o 
   9   1  19      808.32      818.18     11.19 o 
  10   1  19       53.76       59.29      2.29 o 
  11   1  19      126.39      131.45      3.29 o 
  12   1  19       69.46       71.15      3.81 o 
  13   1  19      204.45      213.72      4.67 o 
  14   1  19       17.82       17.10      1.70 o 
  15   1  19       98.09      102.58      6.66 o 
  16   1  19       25.03       25.97      3.39 o 
  17   1  19      149.18      160.59      4.54 o 
  18   1  19       12.59       11.24      1.56 o 
  19   1  19       50.96       48.65      2.40 o 
  20   1  19       50.07       49.02      2.73 o 
  21   1  19      153.64      161.07      4.99 o 
  22   1  19       15.25       13.66      2.64 o 
  23   1  19       35.02       39.88      3.89 o 
  24   1  19      145.57      148.58      6.95 o 
  25   1  19       74.49       84.90      5.24 o 
   1   2  19       44.93       41.05      2.36 o 
   2   2  19        2.06       -1.09      1.26 o 
   3   2  19      218.09      223.47      6.38 o 
   4   2  19      165.42      155.40      4.92 o 
   5   2  19      185.78      174.30      4.00 o 
   6   2  19       36.27       34.78      2.70 o 
   7   2  19       50.28       50.36      2.51 o 
   8   2  19       74.63       71.62      2.62 o 
   9   2  19       18.90       14.01      1.75 o 
  10   2  19       21.55       20.73      2.25 o 
  11   2  19       49.94       49.25      2.64 o 
  12   2  19       19.34       15.29      1.94 o 
  13   2  19       19.72       15.34      1.81 o 
  14   2  19       12.50        8.83      1.64 o 
  15   2  19       17.82       15.71      1.85 o 
  16   2  19      121.73      121.25      5.66 o 
  17   2  19        9.95        9.73      1.69 o 
  18   2  19        0.62       -0.09      1.37 o 
  19   2  19       22.45       27.51      2.52 o 
  20   2  19       35.20       35.08      2.76 o 
  21   2  19        2.48        2.85      1.53 o 
  22   2  19        1.89        1.50      1.49 o 
  23   2  19       13.26       14.68      2.39 o 
   0   3  19      187.69      197.22      7.15 o 
   1   3  19      169.26      174.01      3.97 o 
   2   3  19       41.97       40.10      2.13 o 
   3   3  19       99.12       96.94      2.92 o 
   4   3  19       73.87       74.12      2.63 o 
   5   3  19      100.90       90.26      3.75 o 
   6   3  19       98.72      101.88      5.31 o 
   7   3  19       72.89       73.45      3.23 o 
   8   3  19       46.97       44.88      2.73 o 
   9   3  19       42.81       42.87      2.65 o 
  10   3  19       15.48       14.71      1.99 o 
  11   3  19       60.26       64.95      3.26 o 
  12   3  19       60.15       60.70      2.75 o 
  13   3  19       53.80       58.19      2.71 o 
  14   3  19       60.98       63.48      2.84 o 
  15   3  19       67.27       66.79      3.09 o 
  16   3  19       24.04       26.67      2.43 o 
  17   3  19       81.42       91.24      3.29 o 
  18   3  19      218.08      217.68      5.95 o 
   1   4  19       24.72       18.89      2.46 o 
   2   4  19       18.77       15.46      2.26 o 
   3   4  19       21.65       19.79      2.07 o 
   4   4  19       44.30       43.00      2.62 o 
   5   4  19        4.01        3.51      1.49 o 
   6   4  19       13.45       13.70      2.01 o 
   7   4  19        0.34       -1.37      1.39 o 
   0   0  20       35.30       36.74      4.68 o 
   2   0  20      117.34      118.92      5.41 o 
   4   0  20      154.87      161.24      6.37 o 
   6   0  20      865.38      902.05     19.82 o 
   8   0  20      465.41      491.62     18.83 o 
  10   0  20       25.35       23.21      4.38 o 
  12   0  20      637.01      617.83     22.15 o 
  14   0  20      233.35      243.74     12.47 o 
  16   0  20      242.78      240.26     12.37 o 
  18   0  20       13.32       13.43      3.76 o 
  20   0  20      143.78      141.97      9.53 o 
  22   0  20      114.77       94.51      7.77 o 
  24   0  20      195.75      213.17     11.92 o 
   1   1  20       83.44       80.14      2.57 o 
   2   1  20       20.41       16.83      1.54 o 
   3   1  20       92.03       91.53      2.76 o 
   4   1  20       19.82       18.55      1.75 o 
   5   1  20       61.15       61.29      2.47 o 
   6   1  20      141.51      146.21      4.85 o 
   7   1  20       86.93       90.91      2.78 o 
   8   1  20      103.56      104.57      2.96 o 
   9   1  20       24.92       26.51      2.09 o 
  10   1  20      159.62      167.39      3.79 o 
  11   1  20       14.94       12.78      1.43 o 
  12   1  20       14.54       12.25      1.81 o 
  13   1  20        3.86        2.58      1.23 o 
  14   1  20       15.19       14.17      1.64 o 
  15   1  20       98.91       97.15      4.16 o 
  16   1  20       28.02       27.25      1.98 o 
  17   1  20       81.49       82.41      2.95 o 
  18   1  20       36.33       36.96      2.21 o 
  19   1  20       90.29       86.09      3.96 o 
  20   1  20       20.96       18.85      2.23 o 
  21   1  20       20.48       16.05      2.99 o 
  22   1  20       21.99       18.62      2.33 o 
  23   1  20        9.84       10.63      1.98 o 
   0   2  20      241.09      243.54      7.61 o 
   1   2  20       24.48       21.22      1.97 o 
   2   2  20      127.71      124.80      3.71 o 
   3   2  20      179.96      167.78      4.90 o 
   4   2  20       61.88       61.28      2.88 o 
   5   2  20       55.17       53.38      2.62 o 
   6   2  20      282.49      287.15      5.46 o 
   7   2  20       25.60       23.76      1.82 o 
   8   2  20       13.14       13.53      1.55 o 
   9   2  20        6.76        8.53      1.44 o 
  10   2  20      184.04      188.29      4.27 o 
  11   2  20       59.68       61.26      2.51 o 
  12   2  20      128.07      129.25      3.51 o 
  13   2  20        8.71       12.88      1.77 o 
  14   2  20      127.84      136.27      4.17 o 
  15   2  20       51.75       56.43      2.87 o 
  16   2  20        9.41        9.06      1.62 o 
  17   2  20        2.19        2.38      1.53 o 
  18   2  20      134.30      145.00      4.96 o 
  19   2  20      199.75      215.29     10.25 o 
  20   2  20       47.34       51.96      5.56 o 
   1   3  20        9.47        9.57      1.63 o 
   2   3  20        3.00        3.88      1.32 o 
   3   3  20       33.17       32.03      2.01 o 
   4   3  20       28.88       23.55      1.95 o 
   5   3  20       33.17       33.00      2.14 o 
   6   3  20       23.85       20.65      1.88 o 
   7   3  20       30.21       27.62      2.04 o 
   8   3  20       23.76       23.30      3.14 o 
   9   3  20       33.59       36.13      2.88 o 
  10   3  20        5.28        6.37      3.63 o 
  11   3  20       34.63       34.95      2.83 o 
  12   3  20        7.04        8.93      1.94 o 
  13   3  20       80.09       76.24      3.56 o 
  14   3  20        6.81        6.85      1.63 o 
   2   0  21       17.72       19.26      2.83 o 
   4   0  21        1.10        4.37      1.92 o 
   6   0  21       10.05       10.24      3.46 o 
   8   0  21      564.58      543.31     20.73 o 
  10   0  21      359.05      378.71     16.15 o 
  12   0  21      171.74      180.53     10.51 o 
  14   0  21       51.82       60.20      6.44 o 
  16   0  21      162.06      155.95      9.81 o 
  18   0  21       50.62       60.40      6.46 o 
  20   0  21        7.56       12.02      3.41 o 
   0   1  21       35.40       31.80      2.93 o 
   1   1  21       55.97       58.25      2.30 o 
   2   1  21        7.61        9.51      1.81 o 
   3   1  21       72.15       72.91      2.53 o 
   4   1  21       21.45       21.48      1.67 o 
   5   1  21       79.68       78.66      2.73 o 
   6   1  21       36.65       37.14      2.08 o 
   7   1  21       77.49       80.50      2.80 o 
   8   1  21       10.35       10.06      1.42 o 
   9   1  21      283.85      288.95      5.34 o 
  10   1  21       32.15       34.12      1.95 o 
  11   1  21      114.94      122.18      4.36 o 
  12   1  21       69.25       74.67      2.83 o 
  13   1  21      159.46      166.92      4.24 o 
  14   1  21      265.60      270.66      5.66 o 
  15   1  21      286.92      290.74      8.94 o 
  16   1  21       40.66       44.24      2.94 o 
  17   1  21       62.52       60.90      3.23 o 
  18   1  21       14.97       18.37      2.25 o 
  19   1  21       17.17       16.95      2.23 o 
  20   1  21       69.62       69.56      3.56 o 
   1   2  21       41.71       43.77      2.44 o 
   2   2  21       60.23       55.70      2.65 o 
   3   2  21       11.27        9.53      1.57 o 
   4   2  21       10.00        7.21      1.55 o 
   5   2  21       54.65       51.38      2.58 o 
   6   2  21        3.98        2.25      1.32 o 
   7   2  21       60.34       57.13      2.46 o 
   8   2  21        0.19        0.98      1.15 o 
   9   2  21       20.54       16.87      1.67 o 
  10   2  21        9.35        8.59      1.43 o 
  11   2  21       17.39       18.34      1.70 o 
  12   2  21        6.89        6.74      1.37 o 
  13   2  21       91.36       85.14      2.90 o 
  14   2  21       27.78       25.91      1.96 o 
  15   2  21      131.93      129.39      6.02 o 
  16   2  21       36.61       40.20      2.63 o 
   0   3  21      151.28      143.58     15.59 o 
   1   3  21        7.21        9.05      1.65 o 
   2   3  21       41.46       38.97      3.21 o 
   3   3  21       74.95       78.27      3.31 o 
   4   3  21       35.10       34.15      2.41 o 
   5   3  21       45.85       51.05      2.74 o 
   6   3  21       11.21       11.27      1.76 o 
   7   3  21       56.81       53.53      2.80 o 
   8   3  21       31.93       29.18      2.28 o 
   0   0  22      123.80      137.80      8.69 o 
   2   0  22      214.10      225.21      8.11 o 
   4   0  22       19.97       27.75      4.74 o 
   6   0  22       86.86       83.98      7.05 o 
   8   0  22       59.20       64.98      6.20 o 
  10   0  22      165.26      182.39     10.59 o 
  12   0  22      937.04      904.46     30.47 o 
  14   0  22       21.65       28.69      5.05 o 
  16   0  22      118.69      112.34      8.40 o 
   1   1  22        6.80        6.71      1.44 o 
   2   1  22       23.75       23.32      1.73 o 
   3   1  22        0.84        0.64      1.09 o 
   4   1  22       14.82       13.21      1.51 o 
   5   1  22       97.67       98.46      2.93 o 
   6   1  22       22.35       22.90      2.40 o 
   7   1  22       41.25       37.15      2.76 o 
   8   1  22       36.79       29.79      2.07 o 
   9   1  22      137.52      137.94      3.50 o 
  10   1  22      214.26      214.74      4.91 o 
  11   1  22       58.77       59.44      3.29 o 
  12   1  22       33.56       30.87      2.64 o 
  13   1  22        5.68        7.68      1.80 o 
  14   1  22      194.39      186.48      5.66 o 
  15   1  22      105.82      116.16      4.36 o 
  16   1  22       13.76       15.64      2.09 o 
   0   2  22       17.12       17.18      4.06 o 
   1   2  22       25.86       20.02      1.89 o 
   2   2  22      120.82      117.35      3.71 o 
   3   2  22        6.67        6.09      1.53 o 
   4   2  22       41.54       46.09      2.49 o 
   5   2  22       19.38       19.50      1.87 o 
   6   2  22       40.77       41.74      2.47 o 
   7   2  22       24.15       27.68      2.16 o 
   8   2  22       46.88       50.65      2.60 o 
   9   2  22        2.22        0.25      1.16 o 
  10   2  22       44.85       39.94      2.85 o 
  11   2  22       97.38      101.77      4.25 o 
   2   0  23       28.46       34.38      3.64 o 
   4   0  23       98.06       94.18      7.55 o 
   6   0  23        7.06       12.21      3.91 o 
   8   0  23      354.95      355.56     15.91 o 
  10   0  23       84.48       90.64      7.71 o 
  12   0  23      252.07      241.75     12.90 o 
   0   1  23       38.96       37.75      3.16 o 
   1   1  23       97.23      100.78      3.24 o 
   2   1  23       43.52       42.45      2.31 o 
   3   1  23       24.48       28.76      2.21 o 
   4   1  23       23.42       24.45      2.13 o 
   5   1  23      154.71      164.69      4.58 o 
   6   1  23       27.21       27.38      2.21 o 
   7   1  23      279.51      304.41      6.58 o 
   8   1  23       37.30       40.41      2.85 o 
   9   1  23        6.85        5.93      1.74 o 
  10   1  23      136.33      133.28      4.65 o 
   0   0  24       39.47       33.57      5.30 o 
                                                 
